# Supplementary material for: Identification and Verification of m7G Modification Patterns and Characterization of Tumor Microenvironment Infiltration via Multi-Omics Analysis in Clear Cell Renal Cell Carcinoma
Source: Front Immunol. 2022 May 3;13:874792. doi: 10.3389/fimmu.2022.874792 (PMC9113293; doi:10.3389/fimmu.2022.874792)
Supplement: Supplementary Table 1 — List of 7-Methygunaosime (m7G) related genes. [file DataSheet_1.xlsx]

## Sheet: Sheet1
id
METTL1
WDR4
NSUN2
DCP2
DCPS
NUDT10
NUDT11
NUDT16
NUDT3
NUDT4
AGO2
CYFIP1
EIF4E
EIF4E1B
EIF4E2
EIF4E3
GEMIN5
LARP1
NCBP1
NCBP2
C17orf85
EIF3D
EIF4A1
EIF4G3
IFIT5
LSM1
NCBP2L
SNUPN
