# Supplementary material for: Identification and Verification of m7G Modification Patterns and Characterization of Tumor Microenvironment Infiltration via Multi-Omics Analysis in Clear Cell Renal Cell Carcinoma
Source: Front Immunol. 2022 May 3;13:874792. doi: 10.3389/fimmu.2022.874792 (PMC9113293; doi:10.3389/fimmu.2022.874792)
Supplement: Supplementary Table 2 — Clinicopathological features of different subtypes in ccRCC. [file DataSheet_2.xlsx]

## Sheet: table1
Table S2. Summary descriptive table by groups
	MGCS1	MGCS2	MGCS3	p.overall
	N=146	N=127	N=233
T:				<0.05
T1	67 (45.9%)	51 (40.2%)	142 (60.9%)
T2	21 (14.4%)	23 (18.1%)	23 (9.87%)
T3	52 (35.6%)	50 (39.4%)	66 (28.3%)
T4	6 (4.11%)	3 (2.36%)	2 (0.86%)
N:				0.284
N1	4 (5.63%)	6 (8.57%)	5 (3.65%)
NX	67 (94.4%)	64 (91.4%)	132 (96.4%)
M:				0.23
M1	24 (70.6%)	22 (68.8%)	29 (85.3%)
MX	10 (29.4%)	10 (31.2%)	5 (14.7%)
grade:				<0.05
G1	2 (1.37%)	1 (0.79%)	9 (3.86%)
G2	69 (47.3%)	44 (34.6%)	104 (44.6%)
G3	55 (37.7%)	54 (42.5%)	92 (39.5%)
G4	20 (13.7%)	25 (19.7%)	26 (11.2%)
GX	0 (0.00%)	3 (2.36%)	2 (0.86%)
stage:				<0.05
i	65 (44.5%)	50 (39.4%)	139 (59.7%)
ii	18 (12.3%)	15 (11.8%)	22 (9.44%)
iii	38 (26.0%)	37 (29.1%)	42 (18.0%)
iv	25 (17.1%)	25 (19.7%)	30 (12.9%)
sex:				<0.05
female	60 (41.1%)	33 (26.0%)	80 (34.3%)
male	86 (58.9%)	94 (74.0%)	153 (65.7%)
age	62.1 (11.9)	60.3 (12.3)	59.4 (12.3)	0.108
OS:				<0.05
0	83 (56.8%)	73 (57.5%)	181 (77.7%)
1	63 (43.2%)	54 (42.5%)	52 (22.3%)
OS.time	1201 (784)	1412 (957)	1530 (1067)	<0.05
PFI:				<0.05
0	100 (68.5%)	74 (58.3%)	175 (75.1%)
1	46 (31.5%)	53 (41.7%)	58 (24.9%)
PFI.time	1068 (788)	1162 (895)	1325 (1039)	<0.05
