# Supplementary material for: Identification and Verification of m7G Modification Patterns and Characterization of Tumor Microenvironment Infiltration via Multi-Omics Analysis in Clear Cell Renal Cell Carcinoma
Source: Front Immunol. 2022 May 3;13:874792. doi: 10.3389/fimmu.2022.874792 (PMC9113293; doi:10.3389/fimmu.2022.874792)
Supplement: Supplementary Table 3 — Recurrently amplified and deleted regions in the three subgroups calculated by GISTIC2.0. [file DataSheet_3.xlsx]

## Sheet: Table S3 MGCS1_amp_genes
cytoband	5q35.3	6p21.1	6p21.1	4q31.21	15q26.1	13q12.12	9p24.1
q value	0.0067256	0.034125	0.051239	0.15529	0.16298	0.19978	0.23576
residual q value	0.0067256	0.039782	0.0639	0.15529	0.16298	0.19978	0.23576
wide peak boundaries	chr5:173127115-181538259	chr6:43639064-43732007	chr6:41813018-41853683	chr4:143815908-143836688	chr15:80582125-101991189	chr13:24695056-24761989	chr9:1-138394717
genes in wide peak	BNIP1	MAD2L1BP	USP49	LOC105377458	ACAN	ATP12A	ABCA1
	CANX	MRPS18A			ALDH1A3		ABCA2
	CLTB	RSPH9			ANPEP		ABL1
	NKX2-5				BLM		ABO
	DBN1				BNC1		ACO1
	DRD1				CHD2		PLIN2
	F12				FES		AK1
	FGFR4				IDH2		ALAD
	FLT4				IGF1R		ALDH1A1
	GRK6				IL16		ALDH1B1
	GRM6				ISG20		ALDOB
	HK3				MAN2A2		AMBP
	HNRNPAB				MEF2A		ANXA1
	HNRNPH1				MFGE8		ANXA2P2
	HRH2				NMB		NUDT2
	LTC4S				NTRK3		APBA1
	MGAT1				FURIN		AQP3
	MSX2				PCSK6		AQP7
	MAPK9				PDE8A		ASS1
	PROP1				PLIN1		AUH
	SLC34A1				POLG		BAAT
	SNCB				RLBP1		BAG1
	ZNF354A				RPS17		KLF9
	STC2				SH3GL3		C5
	SQSTM1				SNRPA1		C8G
	PDLIM7				NR2F2		CA9
	ADAMTS2				HSP90B2P		CACNA1B
	MAML1				AP3B2		CCIN
	GFPT2				ST8SIA2		KYAT1
	RACK1				PEX11A		TNFSF8
	RGS14				IQGAP1		ENTPD2
	CPLX2				PRC1		CD72
	BTNL3				SLC28A1		CDK9
	LMAN2				HOMER2		CDKN2A
	MGAT4B				ZNF592		CDKN2B
	B4GALT7				SV2B		CEL
	RNF44				ARNT2		CELP
	TBC1D9B				AP3S2		CKS2
	N4BP3				SEMA4B		CLTA
	FAF2				CIB1		CNTFR
	ZNF346				ABHD2		COL5A1
	TSPAN17				AKAP13		COL15A1
	OR2V1				CHSY1		SLC31A1
	PRELID1				MESDC2		SLC31A2
	ZNF354C				SYNM		CRAT
	C5orf45				SEC11A		CTSL
	DDX41				GABARAPL3		CTSV
	NOP16				VPS33B		CTSLP8
	HMP19				MRPL46		CYLC2
	UIMC1				OR4F4		DAPK1
	RAB24				SLCO3A1		BRINP1
	FAM193B				HDGFRP3		DBH
	TMED9				NGRN		SARDH
	CDHR2				RHCG		DNM1
	NHP2				BTBD1		DMRT1
	RNF130				TM6SF1		ECM2
	KIAA1191				SCAND2P		TOR1A
	CLK4				ZSCAN2		LPAR1
	CNOT6				DET1		S1PR3
	NSD1				LINS1		MEGF9
	GMCL1P1				FANCI		ELAVL2
	RMND5B				MCTP2		ENDOG
	BTNL8				VIMP		ENG
	DOK3				MESP1		STOM
	ZFP2				UNC45A		FANCC
	RUFY1				RGMA		FANCG
	CPEB4				WDR93		FBP1
	PRR7				ADAMTSL3		FKTN
	OR4F16				CEMIP		FCN1
	TRIM7				ALPK3		FCN2
	MXD3				ABHD17C		FOXD4
	THOC3				MESDC1		FOXE1
	TRIM52				KLHL25		MLANA
	PHYKPL				CPEB1		FPGS
	UNC5A				AEN		FXN
	TRIM41				CRTC3		NR5A1
	BOD1				TTC23		FUT7
	COL23A1				MRPS11		GALT
	SCGB3A1				EFL1		GAS1
	SFXN1				LRRK1		NR6A1
	GPRIN1				GOLGA2P10		GCNT1
	ZNF354B				TM2D3		GGTA1P
	C5orf47				STARD5		B4GALT1
	OR2Y1				FAM103A1		GLDC
	CREBRF				MEX3B		GLE1
	BTNL9				WDR73		GNAQ
	HIGD2A				TICRR		GNG10
	FAM153B				RCCD1		GOLGA1
	LOC202181				ARRDC4		GOLGA2
	EIF4E1B				LINC00923		GPR21
	RASGEF1C				C15orf40		RAPGEF1
	LOC285593				TARSL2		GRIN1
	FAM153A				LRRC28		GSN
	ARL10				AGBL1		HNRNPK
	OR2V2				WHAMM		HSD17B3
	ZNF454				FSD2		DNAJA1
	C5orf60				ASB7		HSPA5
	PRR7-AS1				LYSMD4		TNC
	PFN3				PGPEP1L		IARS
	ZNF879				LINC00924		IFNA1
	SIMC1				C15orf32		IFNA2
	FLJ16171				HAPLN3		IFNA4
	MIR340				MESP2		IFNA5
	SNORD95				SPATA8		IFNA6
	SNORD96A				LINC00052		IFNA7
	LOC643201				CFAP161		IFNA8
	ZFP62				ADAMTS17		IFNA10
	CBY3				DNM1P46		IFNA13
	FAM153C				CERS3		IFNA14
	LOC728554				MIR9-3HG		IFNA16
	AACSP1				LINC01579		IFNA17
	LINC00847				CPEB1-AS1		IFNA21
	OR4F29				ACTG1P17		IFNA22P
	LOC100132062				SAXO2		IFNB1
	MIR1229				NTRK3-AS1		IFNW1
	MIR1271				LINC00928		IL11RA
	MIR4281				FAM169B		INSL4
	LOC100507387				LOC338963		JAK2
	TRIM52-AS1				TMC3		LCN1
	MIR4634				ZNF774		LCN2
	MIR4638				ARPIN		LMX1B
	HEIH				GOLGA6L5P		MLLT3
	LOC100996385				KIF7		MTAP
	LOC100996419				ZNF710		MUSK
	LINC01484				HDDC3		NCBP1
	LINC01485				WASH3P		NDUFA8
	LINC01411				GOLGA2P7		NDUFB6
	LOC101928445				UBE2Q2P1		NFIB
	CTC-338M12.4				SPATA41		NFIL3
	MIR8056				GDPGP1		NFX1
	MIR8089				OR4F6		NINJ1
	LINC01574				OR4F15		NOTCH1
	LOC102577426				OR4F13P		NPR2
	LOC105377763				ADAMTS7P1		NTRK2
					FAM174B		ROR2
					LINC01197		ODF2
					LOC400464		OMD
					MIR7-2		OGN
					MIR9-3		ORM1
					GOLGA6L9		ORM2
					DNM1P41		PAEP
					LOC440300		PAPPA
					TTLL13P		PAX5
					LOC440311		PDCL
					PRKXP1		PBX3
					GOLGA6L17P		PCSK5
					LOC642423		PGM5
					GOLGA6L4		PHF2
					NR2F2-AS1		PTPA
					GOLGA6L10		PPP3R2
					EFTUD1P1		PPP6C
					SCARNA15		PRKACG
					MIR549A		PRSS3
					LOC727751		PSMB7
					AGBL1-AS1		PSMD5
					ASB9P1		PTCH1
					FAM138E		PTGDS
					LOC100128108		PTGS1
					GOLGA6L3		PTPN3
					UBE2Q2P2		PTPRD
					LINC00930		RAD23B
					DDX11L9		RALGDS
					MIR1276		RFX3
					MIR1179		RGS3
					MIR1469		RLN1
					MIR1302-2		RLN2
					MIR1302-9		RMRP
					MIR1302-10		RORB
					MIR3174		RPL7A
					MIR1302-11		RPL12
					MIR3175		RPS6
					SNHG21		RXRA
					UBE2Q2L		CCL19
					LINC00933		CCL21
					PRC1-AS1		SET
					LINC01578		SH3GL2
					LOC100507472		SHB
					C15orf38-AP3S2		SLC1A1
					MIR4514		SMARCA2
					MIR3529		SNAPC3
					MIR4515		SNAPC4
					MIR4714		SPTAN1
					SPATA8-AS1		STXBP1
					MIR5009		SURF1
					MIR5094		SURF2
					MIR548AP		SURF4
					CRTC3-AS1		MED22
					LOC101926911		SURF6
					CRAT37		SYK
					LINC01581		TAL2
					LINC01580		TEK
					LOC101927153		TESK1
					LOC101927286		TGFBR1
					LOC101927310		TLE1
					LINC01582		TLE4
					LOC101927751		TLN1
					TMC3-AS1		TLR4
					LOC101929679		TMOD1
					LINC01583		TPM2
					LINC01584		TRAF1
					LINC01586		TRAF2
					LINC01585		TSC1
					MIR7706		TTF1
					MIR6859-2		TXN
					MIR6859-3		TYRP1
					MIR6859-1		UGCG
					MIR6766		VAV2
					CERS3-AS1		VCP
					LOC102723335		VLDLR
					LOC102724034		CORO2A
					LOC102724452		XPA
					LOC103171574		ZFP37
					IRAIN		ZNF79
					LUNAR1		ZNF189
					LOC104613533		ZFAND5
					LOC105370954		NR4A3
					PCSK6-AS1		BRD3
							NUP214
							LHX3
							GFI1B
							PIP5K1B
							RECK
							IKBKAP
							CDC14B
							TMEFF1
							SSNA1
							EDF1
							CTNNAL1
							MPDZ
							FBP2
							DPM2
							FUBP3
							CLIC3
							PRPF4
							KLF4
							GTF3C5
							GTF3C4
							CER1
							LHX2
							PLAA
							GRHPR
							FAM189A2
							TJP2
							MED27
							PTGES
							ATP6V1G1
							GABBR2
							GDA
							GNA14
							RALGPS1
							ADAMTSL2
							RGP1
							TRIM14
							MELK
							RUSC2
							PPP1R26
							SEC16A
							ZBTB5
							PUM3
							TNFSF15
							PTBP3
							GNE
							SH2D3C
							RCL1
							TOPORS
							RABEPK
							SIGMAR1
							LAMC3
							TUBB4B
							UBAC1
							OLFM1
							ZER1
							CREB3
							UNC13B
							SEMA4D
							ANP32B
							AGPAT2
							SPTLC1
							POMT1
							SMC2
							DMRT2
							RRAGA
							ZBTB6
							NEK6
							SDCCAG3
							NOXA1
							CCL27
							USP20
							ACTL7B
							ACTL7A
							GADD45G
							SPIN1
							SEC61B
							SLC27A4
							SLC35D2
							CNTRL
							WDR5
							SPACA9
							ADAMTS13
							CACFD1
							PSIP1
							INSL6
							SLC2A6
							PTENP1
							AKAP2
							RPL35
							MAN1B1
							DCTN3
							FRMPD1
							DOLK
							ZNF510
							HABP4
							PTGR1
							TRIM32
							FNBP1
							SETX
							ERP44
							KDM4C
							ZBTB43
							SMC5
							KANK1
							FAM120A
							PMPCA
							VPS13A
							ASTN2
							AGTPBP1
							BICD2
							FKBP15
							PHF24
							KIAA0368
							EXOSC2
							NCS1
							TDRD7
							SLC44A1
							ANGPTL2
							NUP188
							CDK20
							DDX58
							RABGAP1
							TMEM2
							TMEM245
							FRRS1L
							SLC24A2
							CIZ1
							DNAJB5
							DCAF12
							WHRN
							NELFB
							NIPSNAP3A
							NSMF
							GPSM1
							DKFZP434A062
							GAPVD1
							RALGAPA1P1
							PHF19
							ZNF658
							SPATA31A7
							FBXW2
							SPAG8
							OR1J4
							OR2K2
							FBXO10
							GBGT1
							LHX6
							OSTF1
							OR1L3
							OR1L1
							OR1J2
							SNORA65
							SNORD62A
							SNORD36C
							SNORD36B
							SNORD36A
							SNORD24
							RANBP6
							TRUB2
							DNAI1
							ST6GALNAC4
							INVS
							NDOR1
							SIT1
							SPINK4
							TOR1B
							TOR2A
							NTMT1
							PHPT1
							CD274
							ANAPC2
							PKN3
							DPP7
							PSAT1
							UBQLN1
							SLC2A8
							OBP2B
							OBP2A
							ST6GALNAC6
							STOML2
							2022-12-01
							PCA3
							AK3
							EXOSC3
							ABHD17B
							MRPS2
							COQ4
							LOC51145
							CERCAM
							EGFL7
							CDKN2A-AS1
							UBAP1
							GOLM1
							PRRX2
							SPOUT1
							CHMP5
							TRMO
							RAB14
							TMEM8B
							C9orf78
							SHC3
							POLE3
							NANS
							FBXW5
							MRPL50
							RC3H2
							EPB41L4B
							EQTN
							TBC1D13
							NUTM2F
							DIRAS2
							BNC2
							HAUS6
							ASPN
							BSPRY
							APTX
							TOR4A
							CNTLN
							TEX10
							PLPPR1
							FOCAD
							UBE2R2
							EXD3
							FAM206A
							NMRK1
							STX17
							NOL8
							SPATA6L
							C9orf40
							TMEM38B
							SMU1
							RFK
							NIPSNAP3B
							STRBP
							TBC1D2
							HEMGN
							KIF27
							CDC37L1
							DENND4C
							RABL6
							CDK5RAP2
							UBAP2
							PLGRKT
							CBWD1
							KLHL9
							BARX1
							RNF20
							LRRC8A
							INPP5E
							NPDC1
							OR2S2
							BARHL1
							IFNK
							SH3GLB2
							GSN-AS1
							REXO4
							DOLPP1
							KIAA1161
							KCNT1
							RIC1
							LOC100499484-C9ORF174
							ZBTB26
							GBA2
							DENND1A
							GPR107
							SLC46A2
							LINC00474
							INIP
							ZNF462
							DMRT3
							PRDM12
							NAA35
							DMRTA1
							SLC28A3
							CARD9
							SUSD1
							POLR1E
							IPPK
							DDX31
							FAM129B
							LRRC19
							MRPL41
							NOL6
							WNK2
							SECISBP2
							C9orf16
							MAPKAP1
							DCAF10
							ZCCHC6
							GALNT12
							EHMT1
							MOB3B
							CAAP1
							CNTNAP3
							ERMP1
							SVEP1
							RMI1
							TRPM3
							PTGES2
							IFT74
							FAM214B
							GKAP1
							PDCD1LG2
							AKNA
							MIR600HG
							URM1
							ISCA1
							DOCK8
							ARPC5L
							HDHD3
							AIF1L
							UCK1
							ZNF484
							FSD1L
							CEP78
							ZCCHC7
							ANKRD20A1
							GARNL3
							HSDL2
							C9orf64
							CARD19
							MFSD14C
							TMEM246
							NTNG2
							MFSD14B
							HINT2
							C9orf24
							PIGO
							PRRC2B
							PLPP7
							GLIS3-AS1
							ZDHHC12
							MIGA2
							ARHGEF39
							C9orf3
							FIBCD1
							CCDC183
							SNHG7
							TMEM141
							ARRDC1-AS1
							COL27A1
							ALG2
							FGD3
							MVB12B
							TPD52L3
							WDR34
							SAPCD2
							C9orf69
							LRSAM1
							IL33
							TMEM261
							MSANTD3
							UAP1L1
							SLC25A51
							MRRF
							RBM18
							ARRDC1
							DPH7
							ADAMTSL1
							LINC00950
							TMEM203
							KIF12
							PALM2
							SLC25A25
							WDR31
							ZNF618
							UHRF2
							FAM122A
							ZMYND19
							GRIN3A
							TMC1
							RNF183
							NACC2
							C9orf116
							CARNMT1
							C9orf57
							C9orf85
							C9orf135
							LCN8
							FAM69B
							PTRH1
							PIP5KL1
							TAF1L
							PTPDC1
							ANKRD19P
							ARID3C
							RPP25L
							C9orf131
							OR13C5
							OR13C8
							OR13C3
							OR13C4
							OR13F1
							OR1L8
							OR1N2
							OR1N1
							DBH-AS1
							ASB6
							TRPM6
							SLC34A3
							RNF38
							GLIPR2
							DAB2IP
							CAMSAP1
							C9orf62
							C9orf66
							LINC00032
							LINGO2
							NXNL2
							C9orf163
							MAMDC4
							LCN6
							AK8
							OR1Q1
							TTLL11
							RASEF
							TTC39B
							FAM201A
							TRMT10B
							TTC16
							MIRLET7DHG
							FAM120AOS
							SAXO1
							LINC00475
							FREM1
							KIAA2026
							LINC00961
							ATP8B5P
							ZNF483
							C9orf84
							KIAA1958
							TSTD2
							ZNF782
							LOC158434
							LOC158435
							PRUNE2
							STKLD1
							KCNV2
							OLFML2A
							TMEM252
							QSOX2
							GLIS3
							ZNF883
							ZNF169
							AAED1
							ZNF367
							TMEM268
							C9orf72
							CCDC171
							NAIF1
							FAM219A
							CCDC107
							ANKS6
							SUSD3
							CBWD5
							CDC26
							PSMD5-AS1
							ANKRD18A
							PHYHD1
							MORN5
							OR1L4
							TXNDC8
							HMCN2
							MAMDC2
							FRMD3
							C9orf43
							FAM205A
							LINC00094
							CRB2
							SCAI
							CFAP157
							C9orf47
							SPATA31E1
							LOC286238
							LCN12
							C9orf142
							TPRN
							LOC286297
							TUSC1
							FAM225A
							FAM78A
							LURAP1L
							LOC286359
							OR13C9
							OR13D1
							MIR4290HG
							FOXD4L3
							IFNE
							ZDHHC21
							ACER2
							GAS2L1P2
							LOC340512
							LINC01501
							SPATA31D5P
							QRFP
							OR1J1
							OR1B1
							KIF24
							IGFBPL1
							MURC
							FOXD4L4
							GLT6D1
							ENHO
							AQP7P1
							PTAR1
							ERCC6L2
							SWI5
							C9orf50
							PNPLA7
							CYSRT1
							ENTPD8
							FGF7P6
							LOC389705
							FAM205BP
							SPATA31A6
							GLIDR
							SPATA31D4
							SPATA31D3
							SPATA31D1
							LOC389765
							C9orf153
							PTGES2-AS1
							IER5L
							CFAP77
							LCN15
							C9orf172
							LRRC26
							TMEM8C
							FAM221B
							OR13J1
							CTSL3P
							LOC392364
							OR13C2
							OR1L6
							OR5C1
							OR1K1
							LCN9
							FAM102A
							CCDC187
							VLDLR-AS1
							FLJ41200
							HACD4
							LINC01242
							TMEM215
							TOMM5
							FAM74A1
							FAM74A4
							ZNF658B
							C9orf170
							CENPP
							C9orf152
							SNX30
							WDR38
							LOC401554
							LOC401557
							LINC01451
							LCNL1
							C9orf139
							FAM166A
							SOHLH1
							PLPP6
							LOC403323
							ZBTB34
							MIRLET7A1
							MIRLET7D
							MIRLET7F1
							MIR101-2
							MIR126
							MIR147A
							MIR181A2
							MIR181B2
							MIR199B
							MIR204
							MIR219A2
							MIR23B
							MIR24-1
							MIR27B
							MIR31
							MIR32
							MIR7-1
							COL5A1-AS1
							C9orf106
							LINC00587
							IDNK
							LCN10
							CNTFR-AS1
							LOC440173
							LOC440896
							LINC01239
							SUGT1P1
							ANKRD20A3
							ANKRD20A2
							AQP7P3
							SPATA31C1
							LOC441454
							LOC441455
							NUTM2G
							ANKRD18B
							STX17-AS1
							STPG3
							NRARP
							PTGER4P2-CDK2AP2P2
							FOXB2
							CBWD3
							C9orf129
							PALM2-AKAP2
							PAPPA-AS1
							LOC494127
							C9orf135-AS1
							DNAJC25
							DNAJC25-GNG10
							MIR31HG
							LOC554249
							PGM5-AS1
							MIR491
							PGM5P2
							MIR455
							NRON
							FRG1JP
							LOC642929
							LOC642943
							FAM163B
							EHMT1-IT1
							TUBBP5
							RNF224
							LINC01189
							CNTNAP3P2
							CBWD6
							FLJ43315
							FAM138A
							SPATA31C2
							HRCT1
							SPATA31A1
							LRRC37A5P
							RPSAP9
							FOXD4L6
							FOXD4L5
							FGF7P3
							FAM138C
							SCARNA8
							SNORA17A
							SNORA17B
							MSMP
							SNORD90
							MIR600
							MIR601
							MIR602
							RNF208
							SPATA31A3
							SPATA31A5
							DNLZ
							FAM74A3
							CNTNAP3B
							LOC728673
							ANKRD20A4
							LOC730098
							FAM166B
							CDKN2B-AS1
							SNORD121A
							LINC00583
							SNORA84
							SNORA70C
							MIR876
							MIR873
							LOC100128076
							LOC100128361
							FAM225B
							ASTN2-AS1
							LOC100128593
							LINC00476
							LOC100129034
							UNQ6494
							TOPORS-AS1
							LOC100129316
							LINC00484
							C9orf92
							IZUMO3
							STPG3-AS1
							FAM205C
							LOC100130548
							LINC01502
							CCDC183-AS1
							FAM27E3
							LOC100132077
							LOC100132249
							FRG1HP
							FAM157B
							GXYLT1P3
							LOC100132781
							FAM27C
							FAM95B1
							LOC100133077
							FAM27B
							RNU6ATAC
							LINC00092
							LOC100272217
							VPS13A-AS1
							WASH1
							DDX11L5
							LOC100288842
							SLC25A25-AS1
							FAM27E2
							FAM95C
							MAN1B1-AS1
							MIR1299
							MIR1302-8
							MIR1268A
							MIR1302-2
							MIR2278
							MIR181A2HG
							MIR1302-9
							MIR1302-10
							MIR3074
							MIR4292
							MIR3152
							MIR3154
							MIR2861
							MIR1302-11
							MIR4291
							MIR3153
							MIR4290
							MIR4289
							CCDC180
							LOC100499484
							MIR3621
							MIR3910-1
							MIR3689A
							MIR3911
							MIR3927
							MIR3910-2
							MIR3689B
							MIR3651
							LOC100505478
							LOC100505588
							TMEM210
							LOC100506100
							LINC01503
							LINC00963
							LOC100506422
							PPP1R26-AS1
							EBLN3P
							GAS1RR
							MAMDC2-AS1
							SMC5-AS1
							LOC100507346
							LINC01504
							MSANTD3-TMEFF1
							MIR4668
							MIR3689D1
							MIR4477A
							MIR3689F
							MIR4667
							MIR4473
							MIR4669
							MIR4673
							MIR3960
							MIR4540
							MIR4665
							MIR4475
							MIR4674
							MIR4478
							MIR3689C
							MIR219B
							MIR3689D2
							MIR4670
							MIR4672
							MIR4474
							MIR4476
							MIR3689E
							MIR4479
							MIR548AW
							MIR548AU
							BANCR
							NAMA
							FAM74A7
							LINC01505
							PTENP1-AS
							SNORD121B
							LOC101448202
							DNAJB5-AS1
							ANKRD18CP
							LOC101926948
							LINC01506
							LOC101927069
							LINC01474
							LOC101927358
							C9orf41-AS1
							GNA14-AS1
							LOC101927450
							LINC01507
							LOC101927502
							LOC101927575
							LOC101927623
							LOC101927827
							LOC101927847
							LINC01508
							LOC101927954
							PCAT7
							LOC101928195
							LOC101928381
							LOC101928438
							TMEM246-AS1
							NALT1
							LINC01492
							LOC101928523
							LOC101928525
							SMC2-AS1
							HSPC324
							LINC01509
							LOC101928748
							LOC101928775
							LOC101928786
							LOC101928797
							LOC101928932
							LOC101929116
							PGM5P3-AS1
							LINC01231
							RFX3-AS1
							LOC101929331
							CDC37L1-AS1
							PTPRD-AS1
							PTPRD-AS2
							PRRX2-AS1
							LURAP1L-AS1
							FOCAD-AS1
							LOC101929563
							LINC01241
							LOC101929583
							IFT74-AS1
							LINC01243
							B4GALT1-AS1
							LINC01251
							LOC101929748
							MIR6722
							MIR6851
							MIR6852
							MIR6854
							MIR6856
							MIR6877
							MIR7150
							MIR7702
							MIR8081
							MIR6853
							MIR7114
							MIR6081
							MIR6855
							LOC102723566
							LOC102723709
							LOC102724156
							LOC102724238
							LOC102724580
							LOC102725126
							LINC01230
							LINC01410
							RORB-AS1
							LOC103908605
							LOC105375972
							LOC105376064
							LOC105376114
							LOC105376194
							LOC105376271
							LOC105376306
							LOC105376331
							LOC105379450
							XLOC_007697
							LINC01613
							SNORD137
							SNORD141A

## Sheet: Table S3 MGCS1_del_genes
cytoband	9p21.3	1p36.21	3p12.3	2q37.3	10q21.3	2q35	6q24.1	1p31.1	4q32.1	3q11.2	6q26	2q35	7q31.1	6q12	1q44	10q26.3	7q33	11q13.4	3p14.1	5q11.2	9p23	10q26.3	10p12.31	6q24.1	10q26.13	15q26.2	18q23	19p13.3	10q23.31	4q28.2	22q11.21	10q25.3	14q24.2	16q23.1	21q22.3
q value	3.3551e-08	3.6345e-07	7.4595e-07	1.6172e-08	0.00021103	6.8687e-06	0.0011838	0.0036295	0.0034806	0.0016499	0.0037407	1.2514e-06	0.05892	0.070245	0.083856	0.00325	0.10444	0.11537	0.054598	0.13706	0.13787	0.00116	0.1457	0.021692	0.0014989	0.15775	0.16144	0.16487	0.18007	0.2055	0.20414	0.10356	0.23904	0.23379	0.23966
residual q value	3.4181e-08	3.6345e-07	1.1996e-06	2.1553e-06	0.00021196	0.0006545	0.0026263	0.0036295	0.0036295	0.003787	0.0097482	0.055362	0.055362	0.072704	0.083856	0.090807	0.10851	0.11564	0.13266	0.13266	0.13266	0.144	0.144	0.15722	0.15722	0.15722	0.16221	0.16221	0.18408	0.20546	0.20546	0.21676	0.21676	0.21676	0.21676
wide peak boundaries	chr9:21865499-22448738	chr1:12774438-13587734	chr3:75315280-77651918	chr2:238555133-242193529	chr10:65762865-67178475	chr2:210587414-217282951	chr6:139466098-139862477	chr1:71234073-73311663	chr4:155805024-157224318	chr3:96354798-97658365	chr6:161467895-162732175	chr2:216870828-231455607	chr7:109959411-111726314	chr6:61530739-68055419	chr1:215005141-248956422	chr10:120843282-133797422	chr7:115121624-159345973	chr11:67514620-100360513	chr3:65008650-71680148	chr5:44805902-93587867	chr9:8310705-10619051	chr10:120843282-133797422	chr10:19731098-20573497	chr6:140205061-142075735	chr10:120843282-133797422	chr15:94107009-94857539	chr18:71382254-80373285	chr19:2853569-2902147	chr10:87815120-88274281	chr4:90227129-148944091	chr22:17705855-17735443	chr10:1-133797422	chr14:1-107043718	chr16:1-90338345	chr21:1-46709983
genes in wide peak	CDKN2A	PRAMEF1	ROBO2	AGXT	LRRTM3	ATIC	LINC01625	NEGR1	CTSO	EPHA6	LOC105378098	AAMP	LRRN3	PTP4A1	hsa-mir-664	ACADSB	hsa-mir-1975	ALDH3B1	MITF	TRIM23	PTPRD	ACADSB	PLXDC2	MIR3668	ACADSB	MCTP2	CYB5A	ZNF556	PTEN	ADH1A	BCL2L13	hsa-mir-3158-1	hsa-mir-1185-2	hsa-mir-1826	ADARB1
	CDKN2B	PRAMEF2	LINC00960	KIF1A	LOC101928961	BARD1	LOC100132735	NEGR1-IT1	GLRB	MIR8060		BCS1L	IMMP2L	PHF3	ACTA1	ADAM8	hsa-mir-96	ALDH3B2	TMF1	ARSB	PTPRD-AS1	ADAM8	MIR4675	MIR4465	ADAM8	LOC440311	GALR1		CFL1P1	ADH1B		hsa-mir-511-1	hsa-mir-3172	AARS	AIRE
	CDKN2A-AS1	LRRC38	FAM86DP	BOK		CPS1		LINC01360	TDO2			COL4A3		LGSN	ACTN2	BNIP3	AOC1	PHOX2A	SUCLG2	BHMT	LOC105375972	BNIP3			BNIP3		MBP		KLLN	ADH1C		ACADSB	hsa-mir-1201	ABAT	APP
	CDKN2B-AS1	PRAMEF5	ZNF717	DTYMK		ERBB4			ASIC5			COL4A4		KHDRBS2	PARP1	CTBP2	AKR1B1	ARRB1	UBA3	BTF3		CTBP2			CTBP2		NFATC1			ADH4		ACTA2	SERPINA3	ABCA3	ATP5J
		HNRNPCL1	FRG2C	GPC1		FN1			PDGFC			CRYBA2		EYS	ADSS	CYP2E1	ARF5	CCND1	MAGI1	CCNB1		CYP2E1			CYP2E1		ZNF236			ADH5		ADAM8	ACTN1	ADCY7	ATP5O
		PRAMEF10	MIR1324	GPR35		IGFBP2						CYP27A1		LOC441155	AGT	DMBT1	OPN1SW	CAPN5	ARL6IP5	CCNH		DMBT1			DMBT1		CTDP1			ADH6		ADARB2	ACYP1	ADCY9	BACH1
		PRAMEF12	MIR4273	HDLBP		IGFBP5						DES		SLC25A51P1	ARF1	DOCK1	BPGM	SERPINH1	FRMD4B	CDK7		DOCK1			DOCK1		ZNF516			ADH7		ADD3	AKT1	AP1G1	BAGE
		PRAMEF8		NDUFA10		RPL37A						EPHA4		MTRNR2L9	CAPN2	ECHS1	BRAF	CTSC	LRIG1	CETN3		ECHS1			ECHS1		TSHZ1			ANK2		ADK	ANG	AFG3L1P	PTTG1IP
		PRAMEF18		2022-09-02		TNP1						ACSL3			CHML	FGFR2	CALD1	CHKA	FOXP1	CKMT2		FGFR2			FGFR2		TXNL4A			ANXA5		ADRA2A	APEX1	AGRP	C21orf2
		PRAMEF17		PDCD1		XRCC5						AGFG1			LYST	GPR26	CALU	CLNS1A	LMOD3	ERCC8		GPR26			GPR26		ADNP2			ATOH1		ADRB1	ARF6	ALDOA	TMEM50B
		PRAMEF4		PPP1R7		IKZF2						DNAJB2			CHRM3	HMX2	CAPZA2	CPT1A	KBTBD8	COX7C		HMX2			HMX2		KCNG2			BMPR1B		ALOX5	ARG2	AMFR	RUNX1
		PRAMEF13		HDAC4		ABCA12						HTR2B			EPHX1	INPP5A	CASP2	DHCR7	SLC25A26	CRHBP		INPP5A			INPP5A		SALL3			CAMK2D		ANK3	ARHGAP5	AQP8	CBR1
		PRAMEF11		FARP2		CPS1-IT1						SP110			EPRS	MGMT	CAV1	DLG2	FAM19A4	HAPLN1		MGMT			MGMT		TIMM21			CASP6		ANXA2P3	BCL2L2	APRT	CBR3
		PRAMEF6		STK25		SMARCAL1						IHH			ESRRG	MKI67	CAV2	CTTN	EOGT	VCAN		MKI67			MKI67		ZNF407			CCNA2		ANXA7	BDKRB1	ABCC6	CBS
		HNRNPCL2		CAPN10		MREG						CXCR1			FH	OAT	CDK5	FGF3	FAM19A1	DHFR		OAT			OAT		CNDP2			CLGN		ANXA11	BDKRB2	ARHGDIG	COL6A1
		PRAMEF7		PASK		PECR						CXCR2			GALNT2	HTRA1	CFTR	FGF4	MIR1284	F2R		HTRA1			HTRA1		RBFA			CENPE		FAS	BMP4	ZFHX3	COL6A2
		PRAMEF25		ATG4B		2022-03-04						CXCR2P1			GNG4	PTPRE	CHRM2	FOLR1	MIR3136	F2RL1		PTPRE			PTPRE		PQLC1			EDNRA		ARL3	ZFP36L1	ATP2A1	CRYAA
		PRAMEF26		SNED1		SPAG16						INHA			GUK1	UROS	CLCN1	FOLR2	MIR4272	F2RL2		UROS			UROS		NETO1			EGF		ATP5C1	CALM1	ATP6V0C	CSTB
		PRAMEF33P		ANO7		TMEM169						IRS1			H3F3A	ADAM12	CPA1	FOLR3	MAGI1-AS1	FOXD1		ADAM12			ADAM12		PARD6G			EIF4E		BMI1	SERPINA6	BBS2	CXADR
		PRAMEF19		THAP4		PKI55						PAX3			HLX	UTF1	CPA2	FUT4	SUCLG2-AS1	GTF2H2		UTF1			UTF1		CNDP1			ELF2		BMPR1A	ENTPD5	TNFRSF17	DSCAM
		PRAMEF20		ANKMY1		VWC2L						SERPINE2			HNRNPU	BUB3	DPP6	LRRC32	SAMMSON	GZMA		BUB3			BUB3		FAM69C			ENPEP		BNIP3	CDKN3	GAS8-AS1	RCAN1
		PRAMEF34P		RNPEPL1		LINC00607						PSMD1			ITPKB	FAM53B	EN2	GRM5	FOXP1-AS1	GZMK		FAM53B			FAM53B		CBLN2			FABP2		CACNB2	CEBPE	CA5A	DYRK1A
		HNRNPCL3		GAL3ST2		LOC100130451						PTPRN			KCNK1	GLRX3	EPHA1	GSTP1	LOC105377143	HEXB		GLRX3			GLRX3		FBXO15			FGF2		CALML3	CFL2	CA7	ERG
		PRAMEF22		C2orf54		MIR548F2						CCL20			KCNK2	DPYSL4	EPHB6	IGHMBP2	LOC105377146	HMGCR		DPYSL4			DPYSL4		LOC284241			GAB1		CAMK2G	FOXN3	CALB2	ETS2
		PRAMEF15		ING5		MIR4776-1						SLC4A3			LBR	TACC2	EZH2	INPPL1		HTR1A		TACC2			TACC2		ZADH2			GRID2		CASP7	CHGA	CBFA2T3	GABPA
		PRAMEF14		MGC16025		MIR4438						SLC11A1			LGALS8	TUBGCP2	FLNC	KRTAP5-9		IL6ST		TUBGCP2			TUBGCP2		SMIM21			GYPA		ENTPD1	CKB	CBFB	GART
		HNRNPCL4		TWIST2		VWC2L-IT1						SP100			MARK1	ATE1	GBX1	LRP5		ISL1		ATE1			ATE1		LINC00908			GYPB		CDK1	CMA1	CBLN1	GRIK1
		PRAMEF27		NEU4		LOC101928103						TNS1			MTR	FAM175B	GPR37	MAP6		ITGA1		FAM175B			FAM175B		LOC339298			GYPE		CHAT	LTB4R	CCNF	HLCS
				MTERF4		LINC01280						TUBA4A			NID1	EDRF1	GRM8	MRE11A		ITGA2		EDRF1			EDRF1		ATP9B			H2AFZ		AKR1C4	CRIP1	CD19	HMGN1
				OTOS		LOC101928327						VIL1			NVL	VENTX	MNX1	MTNR1B		KIF2A		VENTX			VENTX		LOC400655			HADH		CHUK	CRIP2	CDH1	PRMT2
				COPS9		LOC102724849						WNT6			PSEN2	CUZD1	HTR5A	MYO7A		TNPO1		CUZD1			CUZD1		LINC00909			CFI		ABCC2	CTSG	CDH3	IFNAR1
				OR6B3		LOC102725079						ZNF142			RAB4A	CALY	IMPDH1	NDUFC2		CD180		CALY			CALY		C18orf65			IL2		COL13A1	DAD1	CDH5	IFNAR2
				LOC150935		LINC01614						SCG2			RGS7	CHST15	INSIG1	NDUFV1		MAP1B		CHST15			CHST15		LINC00683			IL15		COL17A1	COCH	CDH8	IFNGR2
				LOC200772		LOC105373876						CUL3			RYR2	ZRANB1	IRF5	NDUFS8		MEF2C		ZRANB1			ZRANB1		LOC400661			MAD2L1		KLF6	DIO2	CDH11	IL10RB
				RTP5								STK16			SRP9	CFAP46	KCND2	NUMA1		MAP3K1		CFAP46			CFAP46		HSBP1L1			SMAD1		MAP3K8	DIO3	CDH13	ITGB2
				LOC285095								CDK5R2			AURKAPS1	NSMCE4A	KCNH2	OMP		MOCS2		NSMCE4A			NSMCE4A		C18orf63			MANBA		COX15	DLST	CDH15	KCNE1
				DUSP28								CNOT9			TARBP1	WDR11	KEL	P2RY2		MSH3		WDR11			WDR11		PARD6G-AS1			MGST2		CPN1	DYNC1H1	CDH16	KCNJ6
				AQP12A								GPR55			TBCE	DHX32	LEP	P2RY6		NAIP		DHX32			DHX32		LOC100131655			NR3C2		CREM	EIF2S1	CDR2	KCNJ15
				OR6B2								TRIP12			TGFB2	PPP2R2D	MEST	PAK1		NDUFS4		PPP2R2D			PPP2R2D		LINC01541			MTTP		CTBP2	EIF5	CES1	LSS
				FLJ43879								TTLL4			LEFTY2	BCCIP	MET	PDE2A		PDE4D		BCCIP			BCCIP		LOC100505797			NDUFC1		CTSLP2	ELK2AP	CETP	MX1
				MIR149								FARSB			TLR5	PLEKHA1	MKLN1	PRCP		PIK3R1		PLEKHA1			PLEKHA1		LOC100505817			NFKB1		CYP2C19	EML1	CLCN7	MX2
				AQP12B								ABCB6			GPR137B	LHPP	NDUFA5	THAP12		PMCHL2		LHPP			LHPP		LOC100505853			PDHA2		CYP2C8	ERH	CLN3	NCAM2
				D2HGDH								ARPC2			TP53BP2	IKZF5	NDUFB2	RAB6A		RAD17		IKZF5			IKZF5		RBFADN			PITX2		CYP2C9	ESR2	CNGB1	NDUFV3
				LOC728323								SPEG			TSNAX	C10orf88	NOS3	SNORD15A		RASA1		C10orf88			C10orf88		MIR548AV			EXOSC9		CYP2C18	ESRRB	COX4I1	PCNT
				PP14571								SP140			USH2A	LRRC27	CNOT4	RPS3		RASGRF2		LRRC27			LRRC27		LOC101927606			POU4F2		CYP2E1	FKBP3	COX6A2	PCP4
				BOK-AS1								OBSL1			WNT9A	ADGRA1	NRF1	THRSP		RPS23		ADGRA1			ADGRA1		LOC101927651			PPP3CA		CYP17A1	FOXG1	CREBBP	PDE9A
				MIR3133								DNPEP			ZNF124	NKX6-2	PAX4	TYR		SMN1		NKX6-2			NKX6-2		LINC01029			RAP1GDS1		CYP26A1	FNTB	CRYM	PFKL
				MIR4269								KCNE4			HIST3H3	KNDC1	PIP	UCP2		SMN2		KNDC1			KNDC1		LOC101927989			ABCE1		AKR1C1	FOS	CSNK2A2	PKNOX1
				MIR2467								PNKD			GNPAT	MTG1	PODXL	UCP3		TAF9		MTG1			MTG1		LOC102724913			RPL34		AKR1C2	FUT8	CTF1	TMPRSS15
				MIR4440								CNPPD1			CDC42BPA	FANK1	PRSS1	UVRAG		TBCA		FANK1			FANK1					TACR3		DMBT1	GALC	CTRB1	PWP2
				MIR4786								STK36			DEGS1	SYCE1	PRSS2	WNT11		THBS4		SYCE1			SYCE1					TRPC3		DNA2	GCH1	CTRL	S100B
				MIR4441								GMPPA			KMO	PRAP1	TAS2R38	PICALM		XRCC4		PRAP1			PRAP1					UBE2D3		TRDMT1	GMFB	CYBA	SH3BGR
				CAPN10-AS1								CAB39			TAF1A	ZNF511	PTN	FZD4		SERF1A		ZNF511			ZNF511					UCP1		DNTT	GPR33	CYLD	ITSN1
				LINC01237								PRKAG3			EXO1	C10orf90	PTPRN2	PPFIA1		ENC1		C10orf90			C10orf90					UGT8		DOCK1	GPX2	ECI1	SIM2
				LOC101928111								FEV			GGPS1	BTBD16	PTPRZ1	OR7E2P		AP3B1		BTBD16			BTBD16					SMARCA5		DUSP5	GSTZ1	DHODH	SLC5A3
				LOC102723927								PID1			TMEM63A	FAM24A	RARRES2	JRKL		PLPP1		FAM24A			FAM24A					PRSS12		ECHS1	GTF2A1	NQO1	SLC19A1
												ANKZF1			TOMM20	PSTK	RHEB	EED		PDE8B		PSTK			PSTK					UNC5C		EGR2	BRF1	2022-09-01	SUMO3
												ASIC4			URB2	MMP21	RNY1	FADD		HSPB3		MMP21			MMP21					LAMTOR3		EIF4EBP2	GZMH	DNASE1	SOD1
												DOCK10			CEP170	CTAGE7P	RNY3	MTMR2		HOMER1		CTAGE7P			CTAGE7P					PDE5A		EMX2	GZMB	DNASE1L2	SON
												C2orf83			AKT3	CLRN3	RNY4	MED17		SCAMP1		CLRN3			CLRN3					INPP4B		ERCC6	HIF1A	DYNC1LI2	HSPA13
												MFF			BPNT1	CPXM2	RNY5	TESMIN		CARTPT		CPXM2			CPXM2					PAPSS1		FGF8	FOXA1	DPEP1	TFF1
												WDFY1			ZBTB18	C10orf91	SHH	CEP57		ZFYVE16		C10orf91			C10orf91					AIMP1		FGFR2	HNRNPC	E2F4	TFF2
												NYAP2			LEFTY1	PWWP2B	SLC4A2	SPCS2		EDIL3		PWWP2B			PWWP2B					NDST3		GAD2	HSPA2	E4F1	TFF3
												USP37			SPHAR	PAOX	SLC13A1	ARHGEF17		COL4A3BP		PAOX			PAOX					SEC24D		GATA3	HSP90AA1	EMP2	TIAM1
												CTDSP1			CAPN9	FAM24B	SMARCD3	GAB2		LHFPL2		FAM24B			FAM24B					TSPAN5		GDF2	IFI27	ERCC4	TRAPPC10
												TMBIM1			SDCCAG8	EBF3	SMO	FCHSD2		CWC27		EBF3			EBF3					SPRY1		GDF10	ITPK1	FANCA	TMPRSS2
												RNF25			DUSP10	TCERG1L	SPAM1	FGF19		CCNO		TCERG1L			TCERG1L					ANAPC10		GDI2	JAG2	FOXF1	TPTE
												MRPL44			COG2	FUOM	AKR1D1	NAALAD2		NSA2		FUOM			FUOM					PGRMC2		GFRA1	KLC1	FOXL1	TRPM2
												ATG9A			RBM34	JAKMIP3	SSBP1	KCNE3		FST		JAKMIP3			JAKMIP3					SEC24B		GLUD1	KTN1	FOXC2	TTC3
												FAM134A			FBXO28	STK32C	TBXAS1	IL18BP		POLR3G		STK32C			STK32C					PDLIM5		GLUD1P3	LGALS3	FUS	U2AF1
												GLB1L			ABCB10	LOC283038	UBE2H	TCIRG1		PLK2		LOC283038			LOC283038					RRH		GOT1	LTBP2	GALNS	UBE2G2
												CHPF			OPN3	HMX3	VIPR2	POLD3		IQGAP2		HMX3			HMX3					PLK4		PRLHR	MARK3	GAS8	WRB
												NHEJ1			RAB3GAP2	DMBT1P1	WNT2	STARD10		MRPS30		DMBT1P1			DMBT1P1					PRDM5		GPR26	MAX	GCSH	NRIP1
												FAM124B			TRIM58	ARMS2	XRCC2	NEU3		SMA4		ARMS2			ARMS2					LSM6		GRK5	MGAT2	GFER	CHAF1B
												TM4SF20			AHCTF1	TEX36	ZYX	ME3		SMA5		TEX36			TEX36					NUDT6		GRID1	CTAGE5	GLG1	C21orf33
												TUBA4B			OR1C1	LINC00959	ST7	GPR83		ESM1		LINC00959			LINC00959					HSPA4L		HABP2	ATXN3	GNAO1	PDXK
												ARMC9			OR2M4	NKX1-2	ARHGEF5	SRSF8		ADAMTS6		NKX1-2			NKX1-2					TBC1D9		HELLS	MAP3K9	GOT2	RRP1
												SPHKAP			OR2L2	C10orf120	ZNF212	PRSS23		SV2C		C10orf120			C10orf120					METAP1		HHEX	MMP14	GP2	PSMG1
												WNT10A			OR2L1P	LOC399815	ZNF282	SLCO2B1		MRPS27		LOC399815			LOC399815					SLC7A11		HK1	ALDH6A1	GRIN2A	SYNJ1
												SLC19A3			OR2T1	METTL10	CUL1	SHANK2		PPWD1		METTL10			METTL10					NOCT		HMX2	MNAT1	GSPT1	MCM3AP
												ITM2C			TAF5L	FLJ37035	TRIM24	ENDOD1		OTP		FLJ37035			FLJ37035					PPA2		HNRNPF	MTHFD1	GTF3C1	CLDN8
												RHBDD1			DISC2	FOXI2	MGAM	FAM168A		SKIV2L2		FOXI2			FOXI2					DAPP1		HNRNPH3	MYH6	HAGH	ADAMTS1
												PLCD4			DISC1	LINC01164	WASL	RAB38		SSBP2		LINC01164			LINC01164					DKK2		TLX1	MYH7	HAS3	ABCG1
												DNER			CNIH4	LINC01168	DGKI	PANX1		BHMT2		LINC01168			LINC01168					INTU		HPS1	NDUFB1	HBA1	URB1
												B3GNT7			PYCR2	SPRNP1	ATP6V1F	CHRDL2		PART1		SPRNP1			SPRNP1					HPGDS		HTR7	NEDD8	HBA2	CRYZL1
												SP140L			RRP15	FRG2B	ASIC3	ANAPC15		FAM169A		FRG2B			FRG2B					ZNF330		IDE	NFATC4	HBM	DOPEY2
												STK11IP			DESI2	SPRN	PDIA4	TSKU		DIMT1		SPRN			SPRN					LEF1		IDI1	NFKBIA	HBQ1	KCNE2
												MOGAT1			SCCPDH	MIR202	UBE3C	C2CD3		DMGDH		MIR202			MIR202					LARP7		IFIT2	NOVA1	HBZ	RWDD2B
												AP1S3			TRIM17	NPS	FAM131B	TENM4		IPO11		NPS			NPS					EMCN		IFIT1	PNP	HMOX2	OLIG2
												SGPP2			KCTD3	SCART1	TCAF1	MYEOV		GCNT4		SCART1			SCART1					MYOZ2		IFIT3	NRL	HP	DSCR4
												SPATA3			ARID4B	FAM196A	DNAJB6	CHORDC1		POLK		FAM196A			FAM196A					GAR1		IL2RA	SIX6	HPR	DSCR3
												TMEM198			EGLN1	ADGRA1-AS1	ABCF2	RAB30		PELO		ADGRA1-AS1			ADGRA1-AS1					PCDH18		IL15RA	OTX2	HSBP1	B3GALT5
												ZFAND2B			MAP10	ATE1-AS1	AASS	C11orf54		DHX29		ATE1-AS1			ATE1-AS1					USP53		INPP5A	OXA1L	HSD11B2	USP16
												FBXO36			2022-03-02	TEX36-AS1	FAM3C	AAMDC		DDX4		TEX36-AS1			TEX36-AS1					OTUD4		ITGB1	PAX9	HSD17B2	CCT8
												CCDC140			SUSD4	DUX4	FASTK	NOX4		SGTB		DUX4			DUX4					TET2		ITIH2	SERPINA5	HSF4	WDR4
												SLC23A3			KIF26B	MIR378C	ABCB8	GAL		ARL15		MIR378C			MIR378C					ARHGEF38		KCNMA1	PCK2	IRF8	FTCD
												LINC00608			GPATCH2	MIR4297	TFEC	KMT5B		AGGF1		MIR4297			MIR4297					MCUB		KIF5B	PGF	IGFALS	BTG3
												GPBAR1			HEATR1	MIR4296	PAXIP1	COA4		WDR41		MIR4296			MIR4296					BANK1		KIF11	SERPINA1	IL4R	HSF2BP
												SLC16A14			SLC30A10	MIR3941	KLHDC10	PPME1		LOC55338		MIR3941			MIR3941					LARP1B		ABLIM1	SERPINA4	ITGAD	ADAMTS5
												LOC151475			ZNF692	MIR3944	SSPO	CABP2		DEPDC1B		MIR3944			MIR3944					BBS7		LIPA	PIGH	ITGAL	RRP1B
												LOC151484			IARS2	FAM24B-CUZD1	NUP205	HIKESHI		BDP1		FAM24B-CUZD1			FAM24B-CUZD1					ZGRF1		MAT1A	PNN	ITGAM	DIP2A
												DAW1			ENAH	MIR4484	AHCYL2	CWC15		ERBIN		MIR4484			MIR4484					AP1AR		MBL2	POLE2	ITGAX	POFUT2
												CFAP65			NUP133	LINC00601	TNPO3	PCF11		NLN		LINC00601			LINC00601					MAML3		MGMT	PPM1A	KARS	ICOSLG
												C2orf72			ERO1B	FANK1-AS1	HYAL4	MRPL48		ARRDC3		FANK1-AS1			FANK1-AS1					TMEM184C		MKI67	PPP2R5C	KIFC3	MORC3
												RUFY4			FMN2	LINC01163	TSPAN12	RSF1		ZSWIM6		LINC01163			LINC01163					BDH2		MRC1	PPP2R5E	KIF22	CLDN14
												SPATA3-AS1			COQ8A	TCERG1L-AS1	CLEC5A	C11orf24		ANKRA2		TCERG1L-AS1			TCERG1L-AS1					SMARCAD1		MSMB	PRKCH	LCAT	BACE2
												CATIP			ZNF695	LINC01166	MKRN1	CNTN5		MCCC2		LINC01166			LINC01166					INTS12		MXI1	PRKD1	MAF	C2CD2
												RESP18			GJC2	MIR202HG	POT1	SYTL2		CENPK		MIR202HG			MIR202HG					ANKRD50		NDUFB8	LGMN	MAZ	LTN1
												MIR153-1			SIPA1L2	FAM53B-AS1	CNTNAP2	ANKRD49		ARHGEF28		FAM53B-AS1			FAM53B-AS1					RNF150		NFKB2	PSEN1	MC1R	CLDN17
												MIR26B			ZP4	EDRF1-AS1	HYALP1	LAMTOR1		SLC30A5		EDRF1-AS1			EDRF1-AS1					PCDH10		NODAL	PSMA3	CHST6	N6AMT1
												LOC440934			RHOU	LINC01167	TES	ANO1		CENPH		LINC01167			LINC01167					METTL14		NRAP	PSMA6	MEFV	USP25
												MIR375			TFB2M	AS-PTPRE	GIMAP2	NADSYN1		GPBP1		AS-PTPRE			AS-PTPRE					OSTC		OAT	PSMB5	CIITA	DNMT3L
												LOC646736			GREM2		OR2F1	FAM86C1		PARP8										IL21		P4HA1	PSMC1	MMP2	DONSON
												LOC654841			ACBD3		SLC13A4	PPP6R3		ANKRD55										SCOC		PAX2	PSMC6	MMP15	HUNK
												DIRC3			SMYD3		RNU6-1	RNF121		PTCD2										NEUROG2		PCBD1	PSME1	MPG	ZBTB21
												LOC100129175			2022-03-01		COPG2	ACER3		ELOVL7										SLC39A8		PDE6C	PSME2	ABCC1	PIGP
												MIR3131			ARV1		TPK1	KDM4D		TRAPPC13										HHIP		PFKFB3	PTGDR	MT1A	UBASH3A
												MIR4268			AIDA		SND1	TMEM126B		ATG10										NDST4		PFKP	PTGER2	MT1B	RIPPLY3
												MIR3132			JMJD4		SND1-IT1	SMCO4		ADGRV1										ETNPPL		PGAM1	ABCD4	MT1E	BRWD1
												MIR4439			C1orf35		DENND2A	EMSY		UTP15										ELOVL6		PHYH	PYGL	MT1F	SLC37A1
												MIR4777			TTC13		ZNF777	TRIM49		ZCCHC9										NDNF		PIP4K2A	RABGGTA	MT1G	RBM11
												MIR5702			PGBD5		TMEM176B	USP35		ZBED3										FAT4		PITX3	RAD51B	MT1H	PCBP3
												MIR5703			C1orf115		HIPK2	KRTAP5-8		GFM2										ARSJ		PLAU	MOK	MT1JP	CYP4F29P
												LOC100996693			HHIPL2		WDR91	PLEKHB1		SPZ1										ARHGAP10		PNLIP	ARID4A	MT1M	C21orf58
												CATIP-AS1			ZNF669		REPIN1	CREBZF		NDUFAF2										GSTCD		PNLIPRP1	RN7SL1	MT1L	YBEY
												LINC01494			ZNF672		HILPDA	CCDC90B		MRPS36										TNIP3		PNLIPRP2	RNASE1	MT1X	LINC00160
												MIR6513			PCNX2		FSCN3	CCDC81		ATP6AP1L										JADE1		PPA1	RNASE2	MT2A	SMIM11A
												MIR6809			WDR26		ATP6V0A4	TMEM135		SNX18										DNAJB14		PPP1R3C	RNASE3	MT3	C21orf62-AS1
												MIR6810			SH3BP5L		TAS2R3	KCTD14		FCHO2										NAA15		PPP3CB	RNASE4	MVD	MIS18A
												MIR9500			OR2L5		TAS2R4	ALG8		RAB3C										ABHD18		NPY4R	RNASE6	MYH11	LINC00158
												CATIP-AS2			OR2G3		TAS2R16	TAF1D		LYSMD3										ALPK1		PRF1	RNU1-4	NUBP1	CHODL-AS1
												DIRC3-AS1			OR2G2		CPA4	NARS2		SETD9										CXXC4		SRGN	RPL36AL	NDUFAB1	TSPEAR-AS1
												LOC105373878			OR2C3		WNT16	CCDC82		IL31RA										SETD7		PRKCQ	RPS29	NDUFB10	TSPEAR
															TRIM11		PRKAG2	MOGAT2		EMB										PLA2G12A		PRKG1	RTN1	NFATC3	LINC00113
															MIXL1		ZC3HC1	PAAF1		JMY										SLC25A31		MAPK8	SALL2	NME3	LINC00112
															SPRTN		LUC7L2	GDPD5		TMEM171										RAB33B		HTRA1	SEL1L	NME4	LINC00111
															OBSCN		MRPS33	CLPB		TMEM174										TTC29		PSAP	SRSF5	NTHL1	SETD4
															NTPCR		NUB1	UNC93B1		POC5										SLC10A7		PSD	SIX1	NTN3	FAM3B
															EFCAB2		LSM8	TMEM126A		ACOT12										C4orf17		PTEN	SLC8A3	OR1F1	RIPK4
															MLK4		COPG2IT1	MAML2		SREK1										QRFPR		PTPRE	SLC10A1	OR2C1	CLIC6
															ZNF496		TAS2R5	DGAT2		SLC38A9										KIAA1109		ALDH18A1	SNAPC1	PARN	LINC00308
															C1orf198		CHPF2	RELT		TMEM167A										COL25A1		RBP3	SOS2	CHMP1A	MRPL39
															DISP1		ING3	CEP295		MBLAC2										USP38		RBP4	SPTB	PDPK1	C21orf91
															WNT3A		NCAPG2	ATG16L2		TMEM161B										MGARP		RET	SRP54	PHKB	DNAJC28
															HIST3H2A		CHCHD3	ACY3		MARVELD2										FLJ20021		RGR	SSTR1	PHKG2	C21orf62
															ZNF670		WDR60	INTS4		MIER3										PRMT9		RGS10	STYX	PKD1	MRAP
															NLRP3		RBM28	SNORD15B		CDC20B										TIFA		RPL21	TEP1	PLCG2	C21orf59
															COX20		TMEM140	MRGPRD		PAPD4										TRMT10A		RPS24	TGFB3	PLK1	AGPAT3
															SNAP47		GIMAP4	MRGPRF		ZNF366										TBCK		RSU1	TGM1	PMM2	MAP3K7CL
															CCSAP		GIMAP5	ARAP1		FAM151B										CYP2U1		SCD	NKX2-1	POLR2C	SCAF4
															LYPLAL1		TMEM176A	SLC36A4		S100Z										DDIT4L		CXCL12	TNFAIP2	PPL	JAM2
															OR2M5		TRPV6	FAT3		CCDC125										SCLT1		SFRP5	TRAF3	PPP4C	EVA1C
															OR2M3		AGK	TRIM64		GAPT										C4orf33		SFTPD	TSHR	PRKCB	PRDM15
															OR2T12		METTL2B	XRRA1		CMYA5										TMEM155		FBXW4	VRK1	MAPK3	SAMSN1
															OR14C36		TRPV5	FAM76B		ANKRD31										PABPC4L		SLC18A2	WARS	PRM1	TMPRSS3
															OR2T34		ANKRD7	SESN3		SERINC5										ADAD1		SLC18A3	XRCC3	PRM2	MRPS6
															OR2T10		ZC3HAV1	PIWIL4		LOC257396										C4orf32		SLIT1	YY1	PRSS8	RUNX1-IT1
															OR2T4		AKR1B10	AMOTL1		NBPF22P										TRAM1L1		SNCG	ZBTB25	PSKH1	COL18A1
															OR2T11		ACTR3B	DEUP1		C5orf64										SLC9B2		SUPV3L1	PABPN1	PSMB10	LRRC3
															DNAH14		KIAA1147	B3GNT6		RNF180										SLC9B1		SVIL	DPF3	PSMD7	SPATC1L
															OR2B11		STRIP2	FOLH1B		SREK1IP1										ZNF827		TACR2	GPR68	RBBP6	LINC01547
															WDR64		ESYT2	MRPL21		LOC340090										MGAT4D		TAF5	TCL1A	RBL2	DSCR8
															C1orf131		ZNF398	TPCN2		ANKRD34B										SPATA5		TCF7L2	GPR65	RPL3L	URB1-AS1
															SPATA17		KIAA1549	GDPD4		MCIDAS										BBS12		ZEB1	GEMIN2	RPL13	BAGE4
															EDARADD		KMT2C	DDIAS		ACTBL2										FREM3		TECTB	NUMB	RPS2	BAGE3
															MRPL55		EXOC4	CCDC83		MTX3										MMAA		TFAM	ADAM21	RPS15A	BAGE2
															HIST3H2BB		GALNT11	ORAOV1		HCN1										SGMS2		TIAL1	ADAM20	RRAD	FAM207A
															BROX		LRRC4	SHANK2-AS3		MAST4										SYNPO2		TLL2	ADAM6	ACSM3	RSPH1
															SLC35F3		LMBR1	LRTOMT		RNF138P1										ELMOD2		UBE2D1	DLK1	SALL1	UMODL1
															B3GALNT2		LINC00244	FAM181B		RGS7BP										NPNT		UROS	CCNK	SCNN1B	ERVH48-1
															GCSAML		NOM1	CCDC89		MIR9-2										MFSD8		VCL	CDKL1	SCNN1G	PAXBP1
															GCSAML-AS1		CCDC136	DEFB108B		FLJ31104										LOC256880		VDAC2	DCAF5	SRL	LINC00310
															CNIH3		PARP12	RNF169		LOC441081										LINC01091		VIM	ALKBH1	CCL17	LINC00313
															LINC01341		CREB3L2	NUDT8		LOC441086										RPL34-AS1		WNT8B	EIF2B2	CCL22	B3GALT5-AS1
															EXOC8		LRRC61	AQP11		CRSP8P										STPG2		XPNPEP1	AP1G2	CX3CL1	LINC00334
															LOC149373		C7orf49	P4HA3		NR2F1-AS1										LRIT3		ZNF22	SLC7A7	SIAH1	TSPEAR-AS2
															RNF187		GCC1	PGM2L1		GPX8										PCNAP1		ZNF32	MTA1	ST3GAL2	MCM3AP-AS1
															SDE2		ZNF767P	KLHL35		MIR449A										CCSER1		ZNF33A	NEMF	SLC5A2	MIR155HG
															CNST		CPED1	LOC283214		LOC642366										LINC01061		ZNF33B	PNMA1	SLC6A2	CYYR1
															CCDC185		TTC26	KCTD21		SMIM15										C4orf3		ZNF37A	RPS6KA5	SLC9A5	OLIG1
															PLD5		KDM7A	ALG1L9P		LOC644285										MIR302A		STAM	TRIP11	SLC12A3	LINC00161
															C1orf100		TMUB1	LOC338694		LOC644936										GUSBP5		MLLT10	CPNE6	SLC12A4	KRTAP13-1
															IBA57		CTTNBP2	ANKRD42		LINC00461										MIR302B		CUBN	NRXN3	SNTB2	TCP10L
															OR2T6		SLC37A3	OR2AT4		LOC647859										MIR302C		CCDC6	AKAP6	CAPN15	CHODL
															LOC255654		KRBA1	HEPHL1		GUSBP3										MIR302D		NCOA4	AKAP5	SPG7	ANKRD30BP2
															C1orf101		FAM71F1	TBX10		GTF2H2B										MIR367		SLC25A16	SPTLC2	SPN	LIPI
															PGBD2		SLC35B4	DNAJB13		SCARNA18										CISD2		SHOC2	BAG5	SSTR5	ABCC13
															OR2L13		TMEM209	KRTAP5-10		SNORA47										SLC7A11-AS1		ADAM12	C14orf2	SULT1A2	LOC150051
															OR14A16		OR6W1P	LIPT2		MIR449B										LINC00616		ZNF239	CDC42BPB	STX4	LCA5L
															LIN9		ADCK2	VSTM5		MIR581										LEF1-AS1		FZD8	TCL1B	SULT1A1	IGSF5
															VN1R5		PLXNA4	DOC2GP		MIR582										TNRC18P1		UTF1	RGS6	SULT1A3	SIK1
															ZNF678		ZC3HAV1L	GUCY2EP		GTF2H2C										CEP170P1		CUL2	KIAA0391	TAT	LINC00479
															PRSS38		MGAM2	TRIM77		SERF1B										LOC645513		PARG	SUSD6	TBX6	ZNF295-AS1
															LOC339529		ST7-AS1	IZUMO1R		ZBED3-AS1										HHIP-AS1		NDST2	KIAA0586	TCEB2	UMODL1-AS1
															LINC01139		ST7-AS2	KDM4E		SCAMP1-AS1										C4orf51		MBL1P	DLGAP5	TERF2	PLAC4
															OR6F1		ST7-OT3	FLJ42102		ANKDD1B										SNORA24		LIPF	FAM30A	TFAP4	LINC00189
															OR2W3		CADPS2	TRIM49D1		GTF2H2C_2										MIR576		ITGA8	AREL1	TGFB1I1	C21orf91-OT1
															OR2T8		CPA5	MIR139		LOC731157										MIR577		PRPF18	TOX4	TK2	LINC00314
															OR2T3		CEP41	KRTAP5-7		GUSBP9										LOC729218		AKR1C3	TECPR2	TNP2	KRTAP15-1
															OR2T29		ZBED6CL	KRTAP5-11		ARRDC3-AS1										LOC729307		EIF3A	GOLGA5	TPSAB1	DSCR9
															IRF2BP2		TSGA13	MIR326		LRRC70										CETN4P		GBF1	REC8	TSC2	DSCR10
															MIA3		AGAP3	SCARNA9		CKMT2-AS1										SNHG8		NRP1	MED6	TUFM	D21S2088E
															STUM		C7orf13	TRIM64B		FAM159B										MIR297		LDB1	PARP2	UBE2I	LINC00307
															FAM89A		OR9A4	TRIM53AP		LOC100287592										SMARCA5-AS1		CDC123	CNIH1	UMOD	LINC00515
															CAPN8		OR9A2	TRIM49C		NCRUPAR										SCOC-AS1		SGPL1	DHRS2	UQCRC2	LOC284825
															COA6		C7orf34	UBTFL1		LOC100303749										PP12613		BTRC	GPHN	ZNF19	KRTAP13-4
															C1orf229		TMEM139	C11orf97		MIR449C										MIR1243		CH25H	EFS	ZNF23	LINC00323
															OR2M1P		NOBOX	FAM86C2P		MIR4280										MIR1255A		PKD2L1	IRF9	ZNF75A	LINC00319
															OR11L1		OR2A14	LOC646029		MTRNR2L2										MIR2054		BTAF1	PRMT5	ZNF174	AATBC
															OR2L8		OR6B1	SNORA8		MIR3607										MIR1973		PAPSS2	SEC23A	ZNF200	POTED
															OR2AK2		OR2F2	SNORA1		MIR3660										MIR548G		INA	VTI1B	ZNF205	KRTAP7-1
															OR2L3		ZNF786	SNORA18		LOC100505878										MIR3139		PDLIM1	FBLN5	ZNF213	KRTAP8-1
															OR2M2		PRSS37	SNORA40		TMEM161B-AS1										MIR3684		SMC3	BATF	ZP2	KRTAP11-1
															OR2T33		KLF14	SNORA25		LUCAT1										LINC01095		NEURL1	TM9SF1	USP7	KRTAP19-1
															OR2M7		SSMEM1	SNORA32		LOC100506526										BMPR1B-AS1		BUB3	SIVA1	NPRL3	KRTAP13-2
															OR2G6		SVOPL	SNORD5		OCLN										LOC100507053		DDX21	NPC2	GAN	KRTAP13-3
															C1orf140		LRGUK	SNORD6		MIR4804										GIMD1		HACD1	AHSA1	SLC7A5	KRTAP23-1
															FAM177B		ASB10	TRIM49D2		MIR4459										LOC100507487		LGI1	EXOC5	SNN	KRTAP6-1
															ZNF847P		PRSS58	ANO1-AS2		MIR3977										LINC00613		NOLC1	CGRRF1	AXIN1	KRTAP6-2
															OR2T2		ASZ1	MIR708		MIR548AE2										LOC100507639		DLG5	CYP46A1	PLA2G10	KRTAP6-3
															OR2T5		RNF32	LOC100128494		MIR4803										SEC24B-AS1		PTER	EDDM3A	DOC2A	KRTAP19-2
															OR14I1		ASB15	LOC100129203		MIR5687										MIR4799		NMT2	DHRS4	HIRIP3	KRTAP19-3
															OR2T27		LOC154761	LOC100129216		LINCR-0003										LINC00499		GSTO1	PAPOLA	CDK10	KRTAP19-4
															OR2T35		CLEC2L	ZNF705E		IPO11-LRRC70										LINC01216		CHST3	ACOT2	SOCS1	KRTAP19-5
															MIR194-1		FMC1	LOC100133315		C5orf67										ARHGEF38-IT1		BAG3	TMED10	EIF3C	KRTAP19-6
															MIR215		LINC00689	LOC100287896		LOC101928505										LOC100996694		VPS26A	FERMT2	TRADD	KRTAP19-7
															TRIM67		FEZF1-AS1	KCTD21-AS1		LOC101928539										IL21-AS1		MINPP1	RIPK3	MBTPS1	KRTAP20-1
															MAP1LC3C		IQUB	MIR1261		LOC101928569										STPG2-AS1		SPAG6	PTPN21	RGS11	KRTAP20-2
															H3F3AP4		C7orf77	MIR1304		LOC101928600										GTF2IP12		KIF20B	AP4S1	CES2	KRTAP21-1
															GTF2IP20		TMEM213	MIR548L		CTC-436P18.1										LINC01365		SEC24C	C14orf1	NAE1	KRTAP21-2
															BECN2		GIMAP8	MIR548K		LOC101928651										LOC101927087		SH3PXD2A	WDHD1	CACNA1H	KRTAP22-1
															OR2W5		CRYGN	SNORA70E		LOC101928769										LOC101927282		FAM53B	BAZ1A	BAIAP3	KRTAP20-3
															OR13G1		ZNF425	MIR4300		LOC101928794										LOC101927305		USP6NL	MAP4K5	NOL3	LOC339622
															DUSP5P1		LOC155060	MIR3164		LOC101928858										LOC101927359		GPRIN2	SUPT16H	TAF1C	KRTAP12-2
															C1orf145		ZNF746	MIR3165		LOC101928885										LOC101927636		SLK	NID2	RHBDL1	KRTAP12-1
															IBA57-AS1		ATP6V0E2	MIR1260B		LOC101928924										SMAD1-AS2		BMS1	VASH1	SLC7A6	KRTAP10-10
															LYPLAL1-AS1		RBM33	MIR3166		LINC01333										LOC101929194		SPOCK2	ATG14	CLDN6	PICSAR
															SNRPD2P2		MGC27345	MIR3664		LOC101929109										LOC101929210		ZNF518A	ZBTB1	CLDN9	LINC00317
															MT1HL1		GALNTL5	C11orf72		LOC101929154										LOC101929353		RHOBTB1	SNW1	PKMYT1	COL18A1-AS1
															RPS7P5		RNF133	LOC100506127		CTD-2201I18.1										LOC101929448		DCLRE1A	ACIN1	PIGQ	KRTAP10-4
															LYPD8		GIMAP7	RAB30-AS1		LOC101929380										LOC101929468		ABI1	PCNX1	DNAJA3	KRTAP10-6
															SNORA14B		ZNF467	LOC100506368		MEF2C-AS1										LOC101929529		FRAT1	DAAM1	USP10	KRTAP10-7
															SNORA36B		ZNF800	TPBGL		LINC01339										LOC101929577		PPIF	SAMD4A	ATP6V0D1	KRTAP10-9
															TGFB2-AS1		GIMAP1	NDUFC2-KCTD14		AK6										LOC101929595		ACTR1A	TTLL5	SYNGR3	KRTAP10-1
															LINC01347		PAXIP1-AS1	MIR4490		LOC102467080										LOC101929621		OPTN	FAM179B	IL32	KRTAP10-11
															LINC01348		C7orf33	MIR548AL		LOC102467081										LOC101929741		HNRNPA3P1	RCOR1	BCL7C	KRTAP10-2
															BTNL10		TRY2P	MIR4459		LOC102467147										LOC101929762		NET1	SYNE2	NPIPA1	KRTAP10-5
															LOC100130331		FABP5P3	MIR4696		LOC102467655										MIR7849		SMNDC1	PACS2	ADGRG1	KRTAP10-8
															RNA5S1		UBN2	MIR4691		LOC102477328										MIR8066		NPM3	SCFD1	TAOK2	KRTAP10-3
															RNA5S2		TAS2R39	MIR4692		LOC102503427										MIR8082		MICU1	KHNYN	SLC9A3R2	KRTAP12-3
															RNA5S3		TAS2R40	MIR5579		LINC01335										LOC102723704		NEBL	ANGEL1	LITAF	KRTAP12-4
															RNA5S4		TAS2R41	GRM5-AS1		RASGRF2-AS1										LINC01378		PITRM1	PPP1R13B	BCAR1	KRTAP10-12
															RNA5S5		CNPY1	JRKL-AS1		LINC01338										SMAD1-AS1		GLRX3	DICER1	VPS9D1	LINC00320
															RNA5S6		LOC285889	SHANK2-AS1		LOC102546226										LINC01256		RPP30	SLC7A8	KIAA0430	LOC388813
															RNA5S7		WEE2-AS1	MRGPRF-AS1		LOC102724392										TET2-AS1		RPP38	ZFYVE26	N4BP1	MIR99AHG
															RNA5S9		EPHA1-AS1	LINC01488		LINC01337										LOC105377348		DPYSL4	TTC9	NUP93	KRTAP26-1
															RNA5S10		TCAF2	LOC101928443		LINC01331										LOC105377448		TACC2	KLHDC2	HERPUD1	LINC00316
															RNA5S11		ZNF775	LINC01537		LINC01336										LOC105377458		SORBS1	FLRT2	SEC14L5	ANKRD20A11P
															RNA5S12		LINC00996	LOC101928580		LINC01033										LOC105377480		ERLIN1	HECTD1	ZNF646	LINC00114
															RNA5S13		ATG9B	LOC101928837		LINC01386										LOC105377621		CELF2	HEATR5A	RAB11FIP3	LOC400867
															RNA5S14		TPI1P2	LOC101928865		LOC105379030										LOC105377623		LBX1	NGDN	CCP110	MIRLET7C
															RNA5S15		FLJ40288	LOC101928896		LOC105379054										SNORA101A		NRG3	LRP10	SETD1A	MIR125B2
															RNA5S16		MESTIT1	LOC101928944		LINC01455												MGEA5	PLEKHG3	IFT140	MIR155
															RNA5S17		ST7-OT4	MIR4300HG														YME1L1	SIPA1L1	KIAA0513	MIR99A
															LOC100287497		TAS2R60	DISC1FP1														ZMYND11	DCAF4	PIEZO1	MGC39584
															LINC00582		BLACE	LOC101929295														TUBGCP2	KIF26A	DHX38	LOC642852
															LGALS8-AS1		CTAGE6	MIR6753														PRDX3	TMEM251	IST1	GRIK1-AS1
															MIR1182		TSPAN33	MIR6755														ADIRF	NKX2-8	RNF40	KRTAP24-1
															MIR1537		AGBL3	MIR7113														VAX1	TINF2	TELO2	KRTAP27-1
															MIR548F3		OR6V1	MIR6754														C10orf10	PLEK2	ATP2C2	SNORA80A
															MIR664A		OR2A12	LOC102724265														ATE1	TIMM9	HS3ST4	MIR663A
															LINC00184		OR2A1	LOC105369423														POLR3A	OR10G3	HS3ST2	LINC00163
															TSNAX-DISC1		FAM71F2	LOC105369431														ZWINT	OR10G2	MVP	SSR4P1
															MIR320B2		STRA8	LOC105369438														LDB3	OR4E2	NUBP2	KRTAP19-8
															MIR3123		KLRG2	LOC105369443														NUDT5	OR4E1	ZNF263	LINC01548
															MIR3124		WDR86	PCF11-AS1														SEC23IP	RNU6-1	TRAP1	MIR802
															MIR3620		LOC349160															ECD	RNU1-3	CLEC3A	RNA5-8S5
															MIR3916		GSTK1															RAB11FIP2	RNU1-2	CHST4	RNA18S5
															TAF1A-AS1		KCP															CPEB3	RNU1-1	MPHOSPH6	RNA28S5
															ITPKB-IT1		LINC-PINT															ANKRD26	TCL6	NUTF2	LINC00322
															LINC01354		RNF148															INPP5F	MLH3	COQ7	LOC100129027
															LINC01132		FEZF1															WDR37	ATP5S	MSLN	KRTAP25-1
															CHRM3-AS2		FAM180A															ZNF365	KCNH5	IGSF6	TEKT4P2
															ZNF670-ZNF695		LOC389602															MSRB2	CIDEB	IRX5	LOC100133286
															MIR4428		OR2A25															SEPHS1	FOXN3-AS2	STUB1	KRTAP20-4
															MIR4753		IQCA1L															RAB18	CHMP4A	DNAJA2	KRTAP22-2
															MIR4454		OR2A5															DKK1	STXBP6	BCKDK	KRTAP21-3
															MIR4666A		POT1-AS1															KIN	GPR132	KATNB1	IL10RB-AS1
															MIR4677		PRRT4															NT5C2	POMT2	ZNF267	GRIK1-AS2
															MIR4671		RAB19															DIP2C	STRN3	EMC8	MIR4327
															MIR4427		OR2A7															PDCD11	SLC39A2	CACNG3	MIR548X
															MIR5096		OR2A20P															SORCS3	ERO1A	TUBB3	MIR3118-1
															MIR4742		ATP6V0E2-AS1															ZSWIM8	COQ6	CD2BP2	MIR3156-3
															MIR5008		LINC01000															WAPL	EMC9	CDIPT	MIR3197
															HLX-AS1		MIR129-1															PPRC1	ATL1	CFDP1	MIR3687-1
															CHRM3-AS1		MIR153-2															FAM175B	FCF1	MRPL28	MIR3648-1
															LINC00210		MIR182															LARP4B	RDH11	ERN2	ITGB2-AS1
															LOC101927143		MIR183															RRP12	SERPINA10	TBL3	LINC01549
															LOC101927164		MIR29A															TBC1D12	NIN	CTCF	PAXBP1-AS1
															LOC101927478		MIR29B1															DNAJC9	GLRX5	NFAT5	LINC00649
															LOC101927532		MIR96															DNMBP	ZNF219	SRCAP	LINC01426
															LOC101927604		LOC407835															CSTF2T	COX16	RNPS1	LOC100506403
															LOC101927683		AKR1B15															FRAT2	GMPR2	PRSS21	CBR3-AS1
															LOC101927765		CTAGE15															SIRT1	SLC22A17	NUDT21	DSCAM-AS1
															LOC101927787		OR2A9P															COMMD3	DACT1	WWP2	LOC100507412
															LOC101927851		OR2A2															KAT6B	ATP6V1D	PRDM7	LINC00159
															LOC101928068		LMOD2															TSPAN15	EVL	CORO1A	MIR4760
															LOC101928226		MIR335															GTPBP4	GSKIP	DDX19B	MIR4759
															LOC101929631		ARHGEF35															PDSS1	JKAMP	ATXN2L	MIR5692B
															LINC01352		GIMAP6															IFIT5	CINP	GABARAPL2	LRRC3-AS1
															LOC101929771		WEE2															BAMBI	MBIP	MON1B	RNA45S5
															MIR6742		MIR490															DPCD	DHRS7	SEPHS2	DIP2A-IT1
															MIR7641-2		ZNF862															SEC31B	C14orf166	TCF25	TTC3-AS1
															MIR6741		MNX1-AS1															NUDT13	ASB2	CNOT1	BRWD1-AS1
															LOC102723833		C7orf73															UPF2	SIX4	PHLPP2	SAMSN1-AS1
															LOC102723886		TCAF2P1															ATRNL1	ZFYVE1	PDXDC1	COL18A1-AS2
															TGFB2-OT1		ACTR3C															HERC4	CPSF2	SMG1	BACH1-IT2
															SPATA17-AS1		MIR592															PTPN20	KCNK10	CLUAP1	DSCAM-IT1
															DISC1-IT1		MIR593															EDRF1	GNG2	GGA2	CYYR1-AS1
															SNORA100		MIR595															LRIT1	KLHL28	ZNF423	LINC01436
																	ARHGEF34P															TCTN3	TMEM260	NPIPB3	MIR548XHG
																	LOC728743															KIF1BP	HAUS4	MAPK8IP3	LINC01425
																	TMEM229A															C10orf12	PPP2R3C	ZCCHC14	LOC101927843
																	LUZP6															ANKRD2	PRPF39	GSE1	LOC101927869
																	MIR671															CNNM1	C14orf119	ARL6IP1	LOC101927973
																	HTR5A-AS1															MYOF	FBXO34	XPO6	LOC101928107
																	CTAGE4															RNU6-1	CDCA4	KIAA0556	LOC101928126
																	LINC01003															AP3M1	NRDE2	CLEC16A	C21orf140
																	LOC100129148															ANKRD1	RNF31	MGRN1	LOC101928233
																	LOC100130705															GHITM	ATG2B	ATMIN	LOC101928269
																	LOC100130880															PALD1	RBM23	RPGRIP1L	LOC101928311
																	WDR86-AS1															PDCD4	UBR7	ZNF629	LOC101928398
																	PAXIP1-AS2															VENTX	DNAAF2	COTL1	TCONS_00029157
																	JHDM1D-AS1															R3HCC1L	C14orf105	MLYCD	LOC101928435
																	NDUFB2-AS1															POLL	EXD2	NOMO1	TRPM2-AS
																	CTAGE8															CTNNA3	VRTN	TPSD1	LINC01424
																	SMKR1															BLNK	MIS18BP1	SF3B3	LOC101928796
																	MOXD2P															A1CF	SYNJ2BP	QPRT	LOC101930094
																	ZNF783															NRBF2	SLC39A9	CES3	LINC00945
																	MIR548F4															KCNIP2	MEG3	SRRM2	MIR6070
																	MTRNR2L6															CUZD1	DHRS4-AS1	ADAT1	MIR6501
																	MIR3654															CALY	G2E3	CHST5	MIR6724-1
																	MIR3907															NEUROG3	FLVCR2	ARL2BP	MIR6814
																	PRKAG2-AS1															ASCC1	OSGEP	CARHSP1	MIR6815
																	LOC100506302															EXOSC1	GPATCH2L	ORC6	MIR8069-1
																	LINC01006															MRPS16	PPP4R3A	EDC4	MIR6130
																	LOC100506585															CALHM2	ARHGEF40	PLA2G15	MIR6508
																	LOC100506682															CUTC	BTBD7	TP53TG3	LOC102723360
																	LOC100506860															HSPA14	AP5M1	TPSG1	KCNE1B
																	MKLN1-AS															PLCE1	TDP1	RAB26	SMIM11B
																	LOC100506937															DUSP13	ZNF839	COG4	LOC102724188
																	TMEM178B															WAC	SPATA7	TMEM186	LOC102724219
																	LOC100507507															CHST15	EAPP	PLEKHG4	LOC102724354
																	GIMAP1-GIMAP5															SUFU	ACTR10	SH2B1	LOC102724428
																	MIR4468															ACSL5	YLPM1	TBC1D10B	LOC102724502
																	MIR5707															CALML5	METTL3	ZNF500	U2AF1L5
																	LINC01510															PANK1	LTB4R2	DECR2	LOC102724652
																	C7orf55-LUC7L2															FXYD4	KCNK13	DKFZP434H168	LINC01423
																	LOC101927914															MYO3A	CCDC177	RSL1D1	LOC102724843
																	LOC101928211															CCSER2	SDR39U1	OR1F2P	BRWD1-IT2
																	LOC101928254															APBB1IP	C14orf132	LRRC29	MIR6724-2
																	LOC101928283															ANKRD16	DDX24	SEZ6L2	MIR6724-3
																	LOC101928333															EXOC6	RPGRIP1	NUPR1	LOC105372751
																	OR2A1-AS1															FAM35A	ADCK1	SNORA64	LOC105372795
																	LOC101928605															DDIT4	TMEM63C	SNORD60	LOC105372833
																	LOC101928700															CCNJ	PELI2	LAT	LOC105379511
																	LOC101928782															2022-03-05	RHOJ	CPNE7	LOC105379514
																	LOC101928807															ZRANB1	NDRG2	VPS4A	FRGCA
																	LOC101928861															CFAP46	GALNT16	IL17C	SNORA91
																	LOC101929998															NSMCE4A	PLEKHH1	TOX3	WRB-SH3BGR
																	RNU6-7															DNAJB12	NYNRIN	TNRC6A
																	RNU6-8															CNNM2	TXNDC16	DEXI
																	MIR6133															WBP1L	TRMT5	NOB1
																	MIR6509															FAM208B	UNC79	C16orf72
																	MIR6892															CCDC186	HOMEZ	ZC3H7A
																	MIR6132															CRTAC1	BEGAIN	CCDC113
																	GHET1															ARMC4	CHD8	TMEM208
																	LOC102724434															MTPAP	FANCM	CFAP20
																	LOC102724555															CEP55	PPP4R4	PYCARD
																	RNU6-2															SEC61A2	CCNB1IP1	FHOD1
																	LINC01287															LRRC20	ZNF410	BRD7
																	LINC01392															CWF19L1	NGB	ANKRD11
																	LVCAT5															OLAH	RBM25	ZDHHC1
																	LOC105375483															SLC29A3	SNX6	UBN1
																	LOC105375504															RNLS	SAV1	MYLPF
																	LOC105375512															PI4K2A	C14orf93	EEF2K
																	LOC105375545															MCM10	ABHD4	OSGIN1
																	LOC105375556															CSGALNACT2	VIPAS39	CDIP1
																	LINC01022															H2AFY2	NPAS3	SOX8
																																DHTKD1	SMOC1	IL21R
																																HIF1AN	MOAP1	PARD6A
																																RUFY2	DIO3OS	AMDHD2
																																FRMD4A	EDDM3B	PAM16
																																WDR11	IRF2BPL	TXNDC11
																																SLF2	MPP5	PLLP
																																CCAR1	CDH24	METTL9
																																OGDHL	INF2	NAGPA
																																DHX32	PCNX4	CKLF
																																PPP2R2D	GPR135	BFAR
																																CISD1	METTL17	AHSP
																																IDI2-AS1	IL25	TNFRSF12A
																																TDRD1	GNPNAT1	ZNF771
																																KIAA1217	BCL11B	NIP7
																																PARD3	OTUB2	LCMT1
																																DNAJC12	ZFYVE21	GDE1
																																ASAH2	MEG8	FAM96B
																																BCCIP	THTPA	GINS2
																																C10orf2	OR4K5	TPPP3
																																SAR1A	OR11H2	TRAPPC2L
																																TM9SF3	WDR25	GPRC5B
																																PRTFDC1	OR4K1	CES1P1
																																ENTPD7	VCPKMT	POLR3K
																																CAMK1D	LINC00341	MSRB1
																																ZMIZ1	ZC2HC1C	WWOX
																																ZNF248	C14orf169	SYT17
																																AS3MT	IPO4	GNG13
																																GPR158	CLMN	BCO1
																																STAMBPL1	CATSPERB	TERF2IP
																																ARHGAP21	ZC3H14	KCTD5
																																KIAA1462	RIN3	PRMT7
																																GPAM	L2HGDH	NECAB2
																																SHTN1	C14orf159	FBXL19
																																FAM160B1	BBOF1	RRN3
																																WDFY4	NUBPL	RBFOX1
																																SFMBT2	DCAF11	KLHDC4
																																SEMA4G	TMEM121	HYDIN
																																ARHGAP22	DDHD1	NDE1
																																MYOZ1	OR4K15	DEF8
																																PLEKHA1	SGPP1	DUS2
																																AVPI1	TMX1	CHTF8
																																HPSE2	AMN	ZSCAN32
																																FAM204A	SLIRP	LPCAT2
																																CDH23	DNAL1	TXNL4B
																																LHPP	RPS6KL1	BANP
																																PBLD	SYT16	HCFC1R1
																																NPFFR1	IFI27L2	ACSM5
																																C10orf54	FSCB	HEATR3
																																MMS19	SETD3	PDPR
																																DNAJC1	BRMS1L	ARHGAP17
																																NOC3L	APOPT1	RFWD3
																																IKZF5	HHIPL1	SLC38A7
																																DCLRE1C	JPH4	OGFOD1
																																ZDHHC6	GON7	LRRC36
																																PCDH15	RNASE7	DDX19A
																																CUEDC2	INSM2	CPPED1
																																DDX50	ARHGAP5-AS1	FBXL8
																																FBXL15	RAB2B	SMPD3
																																OR13A1	AJUBA	ZNF821
																																C10orf76	STON2	DNAH3
																																SUV39H2	ZFHX2	THUMPD1
																																CCDC7	CIPC	ZDHHC7
																																ECHDC3	RPPH1	LUC7L
																																ASB13	SLC25A21	VAC14
																																HPS6	PAPLN	DOK4
																																MMRN2	FAM181A	POLR3E
																																MFSD13A	BTBD6	VPS35
																																TUBAL3	EFCAB11	CMTR2
																																MCMBP	CARMIL3	DDX28
																																THNSL1	PPP1R3E	TSNAXIP1
																																SYNPO2L	TMEM55B	CENPN
																																C10orf95	CHURC1	APOBR
																																PLEKHS1	ELMSAN1	ALG1
																																PDZD7	LIN52	UBFD1
																																OBFC1	NEK9	CMC2
																																C10orf88	EXOC3L4	COQ9
																																FAM188A	WDR20	CIAPIN1
																																UBTD1	TTC5	C16orf62
																																BICC1	MAPK1IP1L	TMEM159
																																TMEM254	EGLN3	LYRM1
																																HKDC1	DTD2	THAP11
																																CFAP43	IFT43	JPH3
																																TET1	WDR89	NMRAL1
																																LRRC27	L3HYPDH	TBC1D24
																																EPC1	AHNAK2	USP31
																																TNKS2	TRIM9	MKL2
																																ITIH5	TRMT61A	CASKIN1
																																TRIM8	DHRS1	PDP2
																																TSPAN14	CMTM5	ZNF319
																																KAZALD1	TDRD9	CRAMP1
																																SFXN3	ANKRD9	RANBP10
																																SLC25A28	AK7	VAT1L
																																ELOVL3	IFI27L1	TLDC1
																																AKR1E2	C14orf28	RAB40C
																																FAM107B	TRAPPC6B	WFDC1
																																CCDC3	C14orf79	PRM3
																																MARVELD1	PLD4	TMEM8A
																																SYT15	ADSSL1	CHTF18
																																TAF3	RNASE11	CHP2
																																RASSF4	TPPP2	PRSS22
																																C10orf11	RNASE8	NOD2
																																PCGF6	MRPL52	XYLT1
																																ARID5B	PSMB11	PDF
																																LOXL4	OR4K14	DPEP2
																																ZDHHC16	OR4L1	DPEP3
																																FAM213A	OR11H6	MLST8
																																DYDC2	LRR1	PAPD5
																																PCGF5	KLHDC1	RHBDF1
																																ADGRA1	FRMD6	FBRS
																																LZTS2	SOCS4	MMP25
																																PHYHIPL	NAA30	AKTIP
																																LCOR	GPHB5	NARFL
																																NKX6-2	NOXRED1	LINC00235
																																MRPL43	JDP2	TPSB2
																																LYZL1	ISCA2	HS3ST6
																																AFAP1L2	ACOT4	PDIA2
																																PLA2G12B	TTC8	UNKL
																																MYPN	TC2N	LINC00254
																																PYROXD2	SLC24A4	C16orf58
																																USMG5	SLC25A29	MTHFSD
																																LINC00839	DEGS2	GINS3
																																ZNF503	KLHL33	LMF1
																																AIFM2	RPL10L	NDRG4
																																ADO	LINC00239	ACD
																																FBXO18	LINC00637	ZNF747
																																ATAD1	RDH12	FAM173A
																																PLXDC2	ADAM21P1	MRPS34
																																MASTL	LINC00618	PRR14
																																ARHGAP19	GSC	VKORC1
																																JMJD1C-AS1	SERPINA12	METRN
																																RBM17	PRIMA1	DBNDD1
																																KNDC1	MIPOL1	SLX1B
																																ITPRIP	PPP1R36	FTO
																																OLMALINC	SLC38A6	DCTPP1
																																MCU	C14orf37	METTL22
																																ANKRD30A	FRMD6-AS1	FA2H
																																ACBD5	ABHD12B	GDPD3
																																IDI2	LOC145474	IRX6
																																MTG1	PTGR2	IRX3
																																CDHR1	FAM161B	THOC6
																																BBIP1	LRRC74A	KREMEN2
																																FANK1	ISM2	PAGR1
																																OPALIN	CEP128	FAM65A
																																SYCE1	MDP1	TMEM231
																																ZFAND4	TTC7B	CORO7
																																ARHGAP12	LRFN5	TANGO6
																																OPN4	FAM71D	SNRNP25
																																HOGA1	TMEM229B	ROGDI
																																UCN3	ACTN1-AS1	USB1
																																SORCS1	SYNE3	TMEM204
																																C10orf71	CLEC14A	ZNF768
																																PRAP1	FITM1	WDR59
																																ZNF511	REM2	PALB2
																																CHCHD1	TMEM30B	ZNF668
																																MSS51	MDGA2	ELMO3
																																CFAP70	SAMD15	KLHL36
																																C10orf90	NOP9	FBXO31
																																BTBD16	EML5	ARMC5
																																FAM24A	SPTSSA	SHCBP1
																																PSTK	LINC00638	KDM8
																																ZNF488	ADCY4	TMC5
																																PIK3AP1	LINC01599	RABEP2
																																MORN4	RALGAPA1	NAA60
																																ZFYVE27	SFTA3	TMC7
																																MMP21	LOC254028	SETD6
																																COMTD1	FBXO33	ESRP2
																																FRA10AC1	NUDT14	FAM192A
																																ANKRD22	LINC00521	ATF7IP2
																																SFXN2	SERPINA11	CENPT
																																PDZD8	IGBP1P1	C16orf59
																																AGAP4	LINC00639	CHD9
																																BORCS7	LINC01588	C16orf70
																																LYZL2	LINC00640	HSD3B7
																																NUDT9P1	GPR137C	CYB5B
																																AGAP11	PROX2	CMIP
																																GSTO2	LOC283575	ITFG1
																																SFR1	ZDHHC22	GFOD2
																																CALHM3	TMED8	CDT1
																																CTAGE7P	C14orf178	MAP1LC3B
																																CLRN3	LOC283585	LOC81691
																																ANAPC16	LINC01146	NETO2
																																PNLIPRP3	FAM181A-AS1	ZNF205-AS1
																																SFXN4	SNHG10	FAHD1
																																CPXM2	C14orf177	PMFBP1
																																ADAMTS14	SLC25A47	DYNLRB2
																																ACSM6	LINC00523	HSDL1
																																SAMD8	LINC00641	CRISPLD2
																																LIPJ	TSSK4	YPEL3
																																CFL1P1	FAM177A1	FAM57B
																																TRUB1	CEP170B	LONP2
																																MPP7	C14orf80	PRSS27
																																FRMPD2	DHRS4L2	SPNS1
																																VTI1A	ADAM20P1	FAM234A
																																DYDC1	C14orf39	ENKD1
																																EIF5AL1	CCDC85C	SLC7A6OS
																																HECTD2	ITPK1-AS1	KAT8
																																FGFBP3	TTC6	NLRC5
																																C10orf82	SNORD8	WDR24
																																CACUL1	SNORD56B	DRC7
																																HSD17B7P2	SERPINA9	TRAF7
																																USP54	LINC00524	FLYWCH1
																																NKX2-3	LINC00226	HAGHL
																																SLC35G1	LINC00221	CAPNS2
																																CFAP58	RNASE10	NUDT16L1
																																FAM170B	VSX2	METTL26
																																C10orf128	OR6S1	MCRIP2
																																FUT11	SLC35F4	COG8
																																OIT3	LRRC9	SLX4
																																C10orf91	COX8C	SPIRE2
																																PWWP2B	ASPG	DCTN5
																																LINC00858	RAB15	MT4
																																ANTXRL	RN7SL2	GNPTG
																																EMX2OS	MIR381HG	ZNF469
																																PLPP4	PSMA3-AS1	GLYR1
																																VSTM4	TBPL2	GLIS2
																																PAOX	LINC01551	GPT2
																																FAM24B	TOMM20L	B3GNT9
																																SFTA1P	SERPINA13P	ZSCAN10
																																TMEM254-AS1	LINC01550	NFATC2IP
																																PLAC9	RTL1	UTP4
																																C10orf107	TMEM179	ZNRF1
																																TMEM26	OR4N2	ABCC11
																																ZCCHC24	OR4K2	NKD1
																																ENKUR	OR4K13	CNTNAP4
																																ARMC3	OR4K17	C16orf45
																																UNC5B	OR4N5	RHOT2
																																PROSER2-AS1	OR11G2	RSPRY1
																																STOX1	OR11H4	CCDC189
																																C10orf35	RNASE9	ZNF598
																																TYSND1	OR5AU1	HN1L
																																ZNF25	SERPINA2	SPSB3
																																GJD4	HEATR4	TIGD7
																																CCNY	LINC00517	MYLK3
																																RTKN2	FLJ22447	MARVELD3
																																TBATA	PLEKHD1	COG7
																																ATOH7	FOXN3-AS1	SNX29
																																OTUD1	LINC00642	MTSS1L
																																WAC-AS1	DICER1-AS1	ZNF764
																																ZNF438	C14orf180	CENPBD1
																																ZEB1-AS1	POTEG	ZNF276
																																SLC16A9	MIR127	CCDC102A
																																FAM13C	MIR134	KCNG4
																																2022-03-08	MIR136	ORAI3
																																C10orf25	MIR154	SDR42E1
																																TMEM72-AS1	MIR203A	ABCC12
																																ZNF485	MIR208A	PRRT2
																																RASGEF1A	MIR299	ERI2
																																REEP3	OR11H12	STX1B
																																JMJD1C	RNASE13	SGF29
																																UCMA	LINC00238	RPUSD1
																																C10orf111	CCDC88C	CMTM1
																																FAM171A1	OR4Q3	PKD1L2
																																SLC39A12	OR4M1	FLYWCH2
																																NSUN6	TEX21P	VASN
																																ARL5B	MIR323A	ZNF689
																																BEND7	MIR337	SLC5A11
																																ZNF503-AS1	MIR342	TSR3
																																IPMK	MIR345	RNF166
																																FAM21C	MIR376C	RMI2
																																EBF3	MIR369	ACSM1
																																LINC00710	MIR370	WFIKKN1
																																PROSER2	RNASE12	EXOSC6
																																CALHM1	MIR376A1	C16orf46
																																CASC2	MIR377	NTAN1
																																PTF1A	MIR379	FOPNL
																																TCERG1L	MIR380	DNAAF1
																																C10orf67	MIR381	ACSM2A
																																HSPA12A	MIR382	DCUN1D3
																																SGMS1	DUXAP10	NRN1L
																																PIPSL	MIR433	CMTM3
																																PGBD3	MIR431	C16orf78
																																C10orf53	MIR329-1	SPATA2L
																																FUOM	MIR329-2	SPATA33
																																JAKMIP3	MIR323B	NOXO1
																																STK32C	MIR409	CCDC78
																																LINC00700	MIR412	ANKRD26P1
																																BLOC1S2	MIR410	IQCK
																																RBM20	MIR376B	ZG16B
																																PDCD4-AS1	MIR485	PRSS30P
																																FLJ37201	MIR493	PAQR4
																																LINC01553	MIR432	ZC3H18
																																LOC283028	MIR494	GPR139
																																LINC00841	MIR495	CDYL2
																																LOC283038	MIR496	ANKS3
																																LOC283045	MIR487A	UBALD1
																																ZMIZ1-AS1	ACOT1	2022-09-12
																																MKX	ACOT6	ZNF720
																																C10orf126	POTEM	TMEM219
																																WDR11-AS1	LOC642426	EARS2
																																SEPT7P9	LINC01296	SNX20
																																FAM149B1	ECRP	TMEM170A
																																FFAR4	TMEM253	SLC38A8
																																KCNK18	CBLN3	VWA3A
																																ANKRD30BP3	LOC644919	OTOA
																																LINC00705	FUT8-AS1	ZFP90
																																ST8SIA6	RPL13AP3	CARMIL2
																																DUPD1	LINC00520	KCTD19
																																LIPM	LINC00643	CMTM4
																																CYP26C1	LOC646548	CMTM2
																																VWA2	SYNDIG1L	BEAN1
																																NANOS1	RD3L	TEKT5
																																LRIT2	TEX22	RNF151
																																HMX3	MIR539	PRR35
																																AKR1C8P	MIR544A	FBXL16
																																MALRD1	MIR376A2	SSTR5-AS1
																																EBLN1	MIR487B	C16orf92
																																TUBB8	SCARNA13	GSG1L
																																LRRTM3	SNORA28	SLC22A31
																																PTCHD3	SNORA79	IL34
																																NHLRC2	SNORD9	ZNF597
																																CCDC172	SNORD112	BICDL2
																																DMBT1P1	MIR411	TMED6
																																C10orf113	MIR624	FRG2DP
																																SKIDA1	MIR625	FLJ30679
																																LINC00202-1	MIR654	LOC146513
																																LRRC37A6P	MIR655	ZNF785
																																FAM21A	MIR656	ZNF688
																																SH2D4B	DHRS4L1	PRSS36
																																C10orf99	CCDC175	C16orf89
																																SLC16A12	LOC730202	C16orf71
																																CC2D2B	LINC01220	ZFPM1
																																ENO4	SNORD113-1	ADAD2
																																ARMS2	SNORD113-2	ITPRIPL2
																																TEX36	SNORD113-3	C16orf82
																																LINC00959	SNORD113-4	ZFP1
																																AKR1C6P	SNORD113-5	ADAMTS18
																																C1QL3	SNORD113-6	EEF2KMT
																																GUCY2GP	SNORD113-7	SNAI3-AS1
																																NKX1-2	SNORD113-8	LINC00311
																																LINC00200	SNORD113-9	LDHD
																																LINC00701	SNORD114-1	FUK
																																LOC399715	SNORD114-2	MLKL
																																GATA3-AS1	SNORD114-3	ZNF778
																																CASC10	SNORD114-4	ACSF3
																																LINC00999	SNORD114-5	WDR90
																																ACTR3BP5	SNORD114-6	EME2
																																BMS1P5	SNORD114-7	CASP16P
																																LBX1-AS1	SNORD114-8	NLRC3
																																C10orf120	SNORD114-9	NSMCE1
																																LOC399815	SNORD114-10	ZNF48
																																METTL10	SNORD114-11	PDILT
																																FLJ37035	SNORD114-12	CPNE2
																																FOXI2	SNORD114-13	ADGRG5
																																LINC01164	SNORD114-14	PRSS54
																																LINC01168	SNORD114-15	CES5A
																																SPRNP1	SNORD114-16	ADGRG3
																																GOLGA7B	SNORD114-17	IL27
																																LINC01561	SNORD114-18	KCTD13
																																FAM45A	SNORD114-19	ASPHD1
																																MIR107	SNORD114-20	MEIOB
																																ACBD7	SNORD114-21	MPV17L
																																C10orf105	SNORD114-22	PDZD9
																																C10orf62	SNORD114-23	CNEP1R1
																																AGAP6	SNORD114-24	ANKS4B
																																CCNYL2	SNORD114-25	PRSS33
																																CELF2-AS1	SNORD114-26	PYDC1
																																ZNF32-AS1	SNORD114-27	NOMO2
																																ZNF32-AS3	SNORD114-28	TERB1
																																ZNF32-AS2	SNORD114-29	CES4A
																																GLUD1P7	SNORD114-30	EXOC3L1
																																AGAP12P	SNORD114-31	CASC22
																																PRR26	MIR758	LOC283856
																																C10orf55	MIR668	LINC00304
																																FAM35BP	MIR770	LINC00922
																																LINC00595	SNORD127	NPW
																																DNAJC9-AS1	SNORD126	BRICD5
																																LINC00619	SNORA11B	PGP
																																PRKCQ-AS1	MIR300	LINC00514
																																CELF2-AS2	MIR541	LINC00921
																																FAM35DP	MIR665	LOC283887
																																LINC00857	MIR543	IL21R-AS1
																																LINC00863	MIR208B	C16orf54
																																IFIT1B	MIR889	INO80E
																																CDNF	LOC100128233	HCCAT5
																																FRG2B	ZBTB42	LINC01566
																																LOC441666	KTN1-AS1	LOC283922
																																MIR346	LOC100129345	NUDT7
																																LRRC18	SLC25A21-AS1	FBXL19-AS1
																																SPRN	LINC00605	ZNF843
																																MIR511	LOC100288846	NHLRC4
																																MIR146B	LOC100289511	C16orf91
																																MIR202	MIR1247	TMEM114
																																NPS	MIR1185-1	PDXDC2P
																																SCART1	MIR1185-2	CLEC18C
																																SNORA19	MIR1260A	MT1DP
																																LOC642361	MIR1197	SNAI3
																																ADARB2-AS1	OTX2-AS1	PKD1P1
																																AGAP9	MIR548H1	LOC339059
																																ZNF487	MIR3171	PRSS53
																																BMS1P6	MIR1193	JMJD8
																																HOST2	MIR4309	FAM92B
																																FAM196A	MIR3173	C16orf96
																																FAM25A	MIR4308	ZKSCAN2
																																TMEM72	MIR4307	ATXN1L
																																LIPK	MIR548Y	PKD1L3
																																LIPN	PRMT5-AS1	ACSM2B
																																LINC00865	LINC00645	CLEC18A
																																LINC00842	LOC100506071	CTU2
																																FAM25C	NKX2-1-AS1	PRSS41
																																DRGX	LOC100506321	TEPP
																																RPL13AP6	LINC00871	SLC6A10P
																																MEIG1	LINC00648	SLC7A5P2
																																LINC00264	LOC100506476	PRR25
																																SVILP1	LOC100506498	SBK1
																																BEND3P3	LOC100506603	LOC388242
																																ANXA8	LOC100506700	C16orf87
																																AGAP7P	TUNAR	C16orf97
																																ASAH2B	MEG9	LOC388282
																																SFTPA1	LOC100507277	C16orf86
																																TMEM236	LOC100507437	C16orf47
																																SNORA12	RNF212B	C1QTNF8
																																SNORD98	LOC100508046	PTX4
																																MIR603	NEDD8-MDP1	LOC390705
																																MIR604	BCL2L2-PABPN1	CES1P2
																																MIR605	SYNJ2BP-COX16	PABPN1L
																																MIR606	CHURC1-FNTB	BCAR4
																																MIR607	MIR4507	KNOP1
																																MIR608	MIR4506	CRYM-AS1
																																MIR609	MIR4505	LINC01567
																																ANXA8L1	MIR203B	FLJ21408
																																NUTM2A	MIR4708	FLJ26245
																																NUTM2D	MIR4709	LOC400541
																																NUTM2A-AS1	MIR151B	LOC400548
																																LINC00864	MIR4504	FENDRR
																																PARGP1	MIR4538	LOC400553
																																ENTPD1-AS1	MIR4503	LOC400558
																																FAM133CP	MIR4710	C16orf74
																																HNRNPA1P33	MIR4539	MIR138-2
																																RPL13AP5	MIR4537	MIR140
																																FRMPD2B	MIR4707	NOMO3
																																UNC5B-AS1	MIR4706	SMIM22
																																RPEL1	MIR2392	NPIPB4
																																AGAP5	DIO2-AS1	NPIPB15
																																BMS1P4	HIF1A-AS1	SNX29P2
																																SFTPA2	HIF1A-AS2	SMG1P2
																																NUTM2B	MIR5195	CDIPT-AS1
																																GOLGA2P6	MIR5694	YBX3P1
																																LOC729815	MIR5580	CTRB2
																																LINC00202-2	MIR5586	LOC440390
																																POU5F1P5	POTEH-AS1	MIR328
																																TLX1NB	FRMD6-AS2	TRIM72
																																MIR936	PTCSC3	CLEC18B
																																MIR938	LINC00911	SLX1A
																																C10orf131	LOC100996664	BOLA2
																																PLCE1-AS1	LINC00609	LOC554206
																																ST8SIA6-AS1	BMS1P17	SNORA10
																																ADGRA1-AS1	LOC101926933	MIR193B
																																DLG5-AS1	LOC101927045	SMG1P5
																																NEBL-AS1	LOC101927062	SNORD68
																																GPR158-AS1	MIR4307HG	UBE2MP1
																																LOC100129055	LOC101927124	LOC606724
																																SLC39A12-AS1	LOC101927178	LOC613037
																																ZNF37BP	LOC101927418	MIR484
																																C10orf142	LOC101927620	SMG1P1
																																LOC100130698	LOC101927690	NPIPA3
																																ATE1-AS1	LOC101927780	NPIPA2
																																LOC100130992	LOC101928075	CASC16
																																ZNF503-AS2	LOC101928123	LOC643802
																																ACTA2-AS1	LOC101928143	CRNDE
																																CALML3-AS1	LOC101928504	MT1IP
																																FAM25BP	LINC01467	APOOP5
																																LINC00856	LOC101928767	FLJ42627
																																FAM25G	LOC101928791	CCDC154
																																RSU1P2	LOC101928909	C16orf90
																																KLLN	LOC101929002	LINC00273
																																TEX36-AS1	LOC101929080	ABCA17P
																																HECTD2-AS1	LOC101929241	LOC652276
																																DNMBP-AS1	SNHG24	ABCC6P1
																																PPIAP30	LOC101929572	KIAA0895L
																																LINC00704	LOC101929634	RRN3P2
																																TIMM23	LOC101929718	TP53TG3C
																																MTRNR2L7	LINC00644	LOC653786
																																DUX4	RNU6-7	ZG16
																																BMS1P21	MIR6076	BOLA2B
																																KCNIP2-AS1	MIR6717	SNORA30
																																MIR1265	MIR6765	SNORA46
																																MIR1915	MIR7641-2	SNORA50A
																																MIR1287	MIR7703	SNORA78
																																MIR1296	MIR7843	SNORD71
																																MIR1307	MIR7855	SNORD111
																																MIR548F1	MIR8071-1	MIR662
																																MIR2110	MIR6764	CLEC19A
																																MIR1254-1	LOC102723354	EIF3CL
																																FAS-AS1	LOC102723604	NPIPB8
																																MIR548Q	LINC01500	NPIPB6
																																MIR548E	LOC102723809	NPIPB11
																																ZNF33BP1	LOC102724153	LOC729159
																																FAM21EP	LOC102724190	TP53TG3D
																																MIR4293	LOC102724814	TP53TG3B
																																MIR378C	LOC102724890	LOC729652
																																MIR4297	RNU6-2	SHISA9
																																MIR3157	FOXG1-AS1	ABCC6P2
																																MIR4294	LINC01269	RRN3P1
																																MIR3158-1	SALRNA1	C16orf52
																																MIR4295	MHRT	LOC730183
																																MIR3156-1	LOC105370424	LINC00917
																																MIR3155A	LOC105370457	SNHG9
																																MIR3158-2	LOC105370473	CEMP1
																																MIR4296	LOC105370489	TVP23A
																																MTRNR2L5	LINC01629	SNORD111B
																																LOC100499489	LOC105370586	MIR940
																																MIR3924	LOC105370605	MIR365A
																																MIR3941	LOC105370619	LOC100128770
																																MIR3611	LOC105370622	SRRM2-AS1
																																MIR3663	LINC00677	VPS9D1-AS1
																																MIR3944	LOC105370697	LOC100129617
																																SLIT1-AS1	LOC105378183	LOC100129697
																																LINC00866	BMS1P22	MIR193BHG
																																LINC00838	SNORA89	URAHP
																																PARD3-AS1	SNORA101B	TP53TG3HP
																																RPARP-AS1	LOC107984640	VAC14-AS1
																																SH3PXD2A-AS1		SYCE1L
																																CFAP58-AS1		LOC100131303
																																SORCS3-AS1		RRN3P3
																																ADD3-AS1		WASIR2
																																LINC00867		NPIPB5
																																FAM170B-AS1		CLUHP3
																																C10orf71-AS1		TAT-AS1
																																LINC00840		LOC100134368
																																PRKG1-AS1		MIR1225
																																LINC00844		LOC100190986
																																MRLN		SMG1P3
																																PITRM1-AS1		DDX11L10
																																LINC00845		LOC100287036
																																LINC00703		LOC100288162
																																LINC00707		NPIPA5
																																LINC00708		ATP2A1-AS1
																																LINC00709		HERC2P4
																																ZSWIM8-AS1		LOC100289580
																																VIM-AS1		MIR1538
																																GRID1-AS1		MIR1972-1
																																LINC00837		MIR1910
																																TNKS2-AS1		MIR548H2
																																MARK2P9		MIR762
																																BORCS7-ASMT		SNORA70D
																																COMMD3-BMI1		SMG1P6
																																ARHGAP19-SLIT1		MIR3180-3
																																FAM24B-CUZD1		MIR3182
																																MIR4680		MIR3180-1
																																MIR4679-1		MIR3179-2
																																MIR4480		MIR1972-2
																																MIR4483		MIR548W
																																MIR4679-2		MIR3180-2
																																MIR1254-2		MIR3179-1
																																MIR4454		MIR3181
																																MIR4676		MIR3178
																																MIR4678		MIR3179-3
																																MIR4481		MIR3177
																																MIR4682		MIR3176
																																MIR4482		MTRNR2L4
																																MIR4484		MIR3677
																																MIR4675		MIR3180-4
																																MIR4681		MIR3935
																																MIR4685		MIR3670-1
																																MIR548AK		MIR3180-5
																																MIR4683		MIR3680-1
																																MIR3155B		LINC00919
																																TIMM23B		FTO-IT1
																																LINC00702		LINC00920
																																LINC00706		LOC100505915
																																MIR5100		LOC100505942
																																MIR5699		SMG1P7
																																LINC00502		LOC100506083
																																ANTXRLP1		LINC01568
																																CH17-360D5.1		LOC100506281
																																ARMC4P1		LINC01082
																																NUTM2B-AS1		C16orf95
																																LINC00601		LCMT1-AS2
																																FANK1-AS1		SNHG19
																																SLC16A12-AS1		ERVK13-1
																																LINC01375		MMP25-AS1
																																LOC101926942		ZNF213-AS1
																																PLCE1-AS2		LINC01569
																																LOC101927278		LOC100507534
																																LINC01475		LOC100507577
																																LINC01163		NAGPA-AS1
																																LINC01514		NPIPB9
																																LOC101927419		SLX1A-SULT1A3
																																LOC101927472		CORO7-PAM16
																																TCERG1L-AS1		CKLF-CMTM1
																																LOC101927523		MIR4720
																																LOC101927549		MIR4722
																																LINC01166		MIR4719
																																MIR202HG		MIR4718
																																LOC101927692		MIR4519
																																MIR3663HG		MIR4717
																																LOC101927762		MIR4721
																																FAM53B-AS1		MIR4516
																																LOC101927964		MIR4426
																																EDRF1-AS1		MIR548AI
																																LOC101928150		MIR4518
																																LOC101928272		MIR4517
																																LOC101928298		PYCARD-AS1
																																LOC101928322		SNX29P1
																																LOC101928453		MIR3670-2
																																LINC01468		MIR5093
																																TMEM26-AS1		MIR5587
																																LOC101928834		MIR5189
																																LOC101928887		TMEM265
																																LINC01515		LOC100996338
																																LOC101928961		LOC100996345
																																LOC101928994		PRCAT47
																																LINC01516		FAM157C
																																LINC00836		NPIPA7
																																LOC101929073		LINC01081
																																LOC101929117		GLIS2-AS1
																																PPP3CB-AS1		LINC01570
																																LOC101929165		LOC101927009
																																MKX-AS1		ITFG1-AS1
																																LINC01517		LOC101927131
																																LOC101929234		LOC101927132
																																LOC101929279		LOC101927272
																																KCNMA1-AS3		LOC101927311
																																KCNMA1-AS2		LOC101927334
																																KCNMA1-AS1		LOC101927348
																																LOC101929352		LINC01571
																																LINC01518		LOC101927480
																																LOC101929431		LOC101927580
																																LOC101929445		LOC101927650
																																LINC00993		BEAN1-AS1
																																LOC101929574		LOC101927793
																																NRG3-AS1		LOC101927814
																																LINC01519		LOC101927817
																																LOC101929646		LINC01572
																																LOC101929662		LOC101928035
																																LINC01520		LOC101928203
																																RNU6-7		LINC01229
																																LOC102031319		LINC01227
																																MIR6078		LOC101928417
																																MIR6507		LOC101928446
																																MIR6715B		LOC101928557
																																MIR7152		LOC101928595
																																MIR7641-2		LOC101928614
																																MIR8086		LOC101928659
																																MIR6072		LOC101928682
																																MIR6715A		LOC101928708
																																MIR7162		MIR762HG
																																MIR7151		LOC101928737
																																PCAT5		LOC101928880
																																STAM-AS1		LMF1-AS1
																																LOC102723376		LOC101929613
																																LOC102723377		MIR6126
																																LOC102723439		MIR6504
																																LOC102723665		MIR6506
																																LOC102723703		MIR6511B1
																																LOC102724264		MIR6767
																																SVIL-AS1		MIR6768
																																LOC102724323		MIR6770-1
																																NEURL1-AS1		MIR6771
																																LOC102724589		MIR6772
																																LOC102724593		MIR6775
																																LOC102724719		MIR6862-1
																																LOC103344931		MIR6511A3
																																RNU6-2		MIR7641-2
																																LINC01435		MIR7854
																																LINC01167		MIR8058
																																LINC01264		MIR8065
																																SGMS1-AS1		MIR6770-2
																																LOC105376351		MIR6859-2
																																LOC105376360		MIR6859-3
																																LOC105376365		MIR6511B2
																																LOC105376382		MIR6773
																																LOC105376398		MIR1273H
																																LOC105376430		MIR6511A1
																																LOC105376468		MIR6769A
																																LOC105376480		MIR6774
																																LOC105378269		MIR6859-1
																																LOC105378292		MIR6863
																																LOC105378311		MIR6511A2
																																LOC105378330		LOC102467079
																																LOC105378349		MAFTRR
																																LOC105378367		LOC102723373
																																LOC105378385		LOC102723385
																																LOC105378397		LCMT1-AS1
																																XLOC_008559		LOC102723692
																																LOC105378430		LOC102723753
																																LOC105378470		FRG2KP
																																AS-PTPRE		LOC102724084
																																CCEPR		TP53TG3E
																																LOC105755953		TP53TG3F
																																SNORD142		LOC102724163
																																SNORA86		LOC102724344
																																SNORA87		LOC102724467
																																SNORD129		LOC102724927
																																SNORD130		MIR3670-3
																																LOC107001062		MIR3179-4
																																LINP1		FOXC2-AS1
																																		LINC01195
																																		LINC01177
																																		ENPP7P13
																																		PKD1P6-NPIPP1
																																		LOC105371038
																																		LOC105371046
																																		LOC105371049
																																		LOC105371083
																																		MFSD13B
																																		LOC105371184
																																		LOC105371267
																																		LOC105371328
																																		LOC105371335
																																		LOC105371414
																																		LOC105376772
																																		LOC105447648
																																		LOC106660606
																																		LOC106699570
																																		BOLA2-SMG1P6

## Sheet: Table S3 MGCS2_amp_genes
cytoband	5q33.2	5q35.3	8q24.3	1q21.3	5q14.3	3q12.1	13q34	4q32.1	17p13.3	5q31.1	7p22.2	17q25.3	19p13.2
q value	1.4364e-10	1.4364e-10	0.0073161	0.020162	0.052108	0.13062	0.14882	0.16298	0.16383	0.00012892	0.21857	0.21857	0.21857
residual q value	7.3355e-06	9.4756e-06	0.0073161	0.020162	0.052108	0.13062	0.14882	0.16298	0.16383	0.1836	0.21857	0.21857	0.21857
wide peak boundaries	chr5:155523056-155549620	chr5:175686537-180912829	chr8:117564236-145138636	chr1:119984739-176181168	chr5:91386887-91420860	chr3:99971376-100404287	chr13:101576555-114364328	chr4:157761336-160587488	chr17:1191847-1319959	chr5:126508199-181538259	chr7:1-159345973	chr17:59842356-83257441	chr19:11560951-11794127
genes in wide peak	[KIF4B]	CANX	ADCY8	hsa-mir-3119-1	ARRDC3-AS1	TOMM70	ATP4B	ETFDH	ABR	hsa-mir-886	hsa-mir-1975	AANAT	ACP5
		CLTB	ANXA13	ADAR		FILIP1L	COL4A1	PPID	TUSC5	ADRA1B	hsa-mir-96	ACOX1	ZNF823
		DBN1	ADGRB1	ALDH9A1		TBC1D23	COL4A2	RAPGEF2	BHLHA9	ADRB2	AOC1	ACTG1	ZNF441
		F12	CYC1	APCS		NIT2	EFNB2	FAM198B		ANXA6	ACHE	BIRC5	ZNF627
		FGFR4	CYP11B1	APOA2		CMSS1	ERCC5	TMEM144		ATOX1	ACTB	APOH	ZNF833P
		FLT4	CYP11B2	FASLG		LNP1	F7	FNIP2		ALDH7A1	ADCY1	ARHGDIA	HNRNPA1P10
		GRK6	EEF1D	ARNT		TMEM30CP	F10	RXFP1		BNIP1	ADCYAP1R1	CA4
		GRM6	EXT1	SERPINC1			FGF14	C4orf45		CAMK2A	AEBP1	CACNG1
		HK3	GLI4	ATP1A2			GAS6	C4orf46		CAMLG	AHR	CD7
		HNRNPAB	GML	ATP1A4			ING1	MIR3688-1		CANX	AKR1B1	CD79B
		HNRNPH1	GPR20	ATP1B1			LAMP1	MIR3688-2		CCNG1	AMPH	CDK3
		LTC4S	GPT	BCL9			LIG4			CD14	AOAH	CSH1
		MGAT1	GRINA	BGLAP			GRK1			CD74	AQP1	CSH2
		MAPK9	HAS2	CASQ1			SLC10A2			CDC25C	ARF5	CSHL1
		PROP1	HSF1	CD1A			SOX1			CDX1	ASL	CSNK1D
		SLC34A1	KCNQ3	CD1B			TFDP1			CLTB	ASNS	SLC25A10
		SNCB	LY6E	CD1C			TPP2			CSF1R	AZGP1	CYB561
		ZNF354A	LY6H	CD1D			CUL4A			CSF2	OPN1SW	ACE
		SQSTM1	MYC	CD1E			IRS2			CSNK1A1	BLVRA	DDX5
		PDLIM7	NDUFB9	CD247			PROZ			NKX2-5	BPGM	ERN1
		ADAMTS2	TONSL	CD5L			ARHGEF7			CTNNA1	BRAF	EVPL
		MAML1	NOV	CD48			CDC16			DBN1	CACNA2D1	BPTF
		GFPT2	TNFRSF11B	CHRNB2			ITGBL1			DIAPH1	CALCR	FASN
		RGS14	ENPP2	CKS1B			TUBGCP3			DOCK2	CALD1	FDXR
		CPLX2	PLEC	CLK2			TNFSF13B			DPYSL3	CALU	FOXJ1
		LMAN2	POU5F1B	COPA			RASA3			DRD1	CAMK2B	GAA
		MGAT4B	PTK2	CRABP2			MYO16			SLC26A2	CAPZA2	GALK1
		B4GALT7	PVT1	CRP			ATP11A			HBEGF	CASP2	GCGR
		RNF44	RPL8	CTSK			MCF2L			DUSP1	CAV1	GH1
		TBC1D9B	ST3GAL1	CTSS			BIVM			EBF1	CAV2	GH2
		N4BP3	SLA	DPT			TMCO3			EGR1	KRIT1	UTS2R
		FAF2	SNTB1	DRD5P2			ARGLU1			ETF1	CCT6A	GPS1
		ZNF346	SQLE	ECM1			DCUN1D2			F12	CD36	GRB2
		TSPAN17	TAF2	EFNA1			ANKRD10			FABP6	2022-09-07	GRIN2C
		PRELID1	TG	EFNA3			RAB20			FAT2	CDK5	H3F3B
		ZNF354C	TSTA3	EFNA4			NAXD			FBN2	CDK6	ICAM2
		C5orf45	COL14A1	ENSA			PCID2			FGF1	CFTR	MRPL58
		DDX41	ZNF7	ETV3			UPF3A			FGFR4	CHN2	FOXK2
		NOP16	ZNF16	F5			KDELC1			FOXI1	CHRM2	ITGB4
		UIMC1	PSCA	FCER1A			CARS2			FLT4	AP1S1	KCNJ2
		RAB24	LY6D	FCER1G			GRTP1			GABRA1	CLCN1	KCNJ16
		FAM193B	JRK	FCGR1A			ABHD13			GABRA6	CLK2P1	KPNA2
		TMED9	DGAT1	FCGR1B			TEX30			GABRB2	COL1A2	LGALS3BP
		CDHR2	GPAA1	FCGR2A			ADPRHL1			GABRG2	CPA1	LLGL2
		NHP2	WISP1	FCGR2B			TEX29			GABRP	CPA2	MAFG
		RNF130	FOXH1	FCGR3A			METTL21EP			GDF9	CLDN4	MAP3K3
		KIAA1191	RECQL4	FCGR3B			SPACA7			GFRA3	CLDN3	NPTX1
		CLK4	LRRC14	FDPS			LINC00343			GLRA1	CRHR2	P4HB
		CNOT6	MTSS1	FLG			METTL21C			GM2A	CUX1	PDE6G
		NSD1	ZNF623	FMO1			DAOA			GRK6	CYP3A7	PECAM1
		GMCL1P1	KIAA0196	FMO2			DAOA-AS1			GPX3	CYP3A4	PRKAR1A
		RMND5B	HHLA1	FMO3			FGF14-IT1			GRIA1	CYP3A5	PRKCA
		BTNL8	TRIB1	FMO4			FGF14-AS2			NR3C1	CYP51A1	MAP2K6
		DOK3	NDRG1	FMO5			LINC00551			GRM6	DGKB	PRPSAP1
		ZFP2	COLEC10	ACKR1			LINC00567			HARS	DDC	PSMC5
		RUFY1	KHDRBS3	GBA			LINC00346			HINT1	DFNA5	PSMD12
		PRR7	PTP4A3	GBAP1			CHAMP1			HK3	DLD	PYCR1
		MXD3	RNF139	GJA5			TMEM255B			HMMR	DLX5	PCYT2
		THOC3	ZHX1	GJA8			ATP11AUN			HNRNPAB	DLX6	RAC3
		PHYKPL	PUF60	HDGF			LINC00452			HNRNPH1	DYNC1I1	RFNG
		UNC5A	ZHX2	HSPA6			CCDC168			HRH2	DPP6	RPL38
		COL23A1	DENND3	HSPA7			GAS6-AS1			HSPA4	SLC26A3	MRPL12
		SCGB3A1	ZC3H3	IFI16			LINC00460			HSPA9	EGFR	RPS6KB1
		GPRIN1	EFR3A	IL6R			FAM155A			NDST1	ELN	SCN4A
		ZNF354B	ARC	ILF2			COL4A2-AS2			HTR4	EN2	SEC14L1
		OR2Y1	BOP1	INSRR			LINC00552			IK	EPHA1	SECTM1
		HIGD2A	SCRIB	IVL			MCF2L-AS1			IL3	EPHB4	SRSF2
		FAM153B	LRRC6	KCNJ9			MIR1267			IL4	EPHB6	SGSH
		LOC202181	FBXL6	KCNJ10			LINC00403			IL5	EPO	SMARCD2
		EIF4E1B	OPLAH	KCNN3			LOC100506016			IL9	ERV3-1	SUMO2
		RASGEF1C	MTBP	LMNA			GAS6-AS2			IL12B	ETV1	SOX9
		FAM153A	AGO2	LMX1A			BIVM-ERCC5			IL13	EVX1	SRP68
		ARL10	COMMD5	LOR			MIR2681			IRF1	EZH2	SSTR2
		ZNF454	MRPL13	LY9			MIR4502			ITK	FLNC	TBCD
		C5orf60	ATAD2	MCL1			MIR4705			KCNMB1	GARS	TBX2
		PRR7-AS1	ASAP1-IT1	SMCP			MIR548AR			LCP2	GBAS	TIMP2
		PFN3	CPSF1	MEF2D			LINC00565			LECT2	GBX1	TK1
		ZNF879	CYHR1	MGST3			GRTP1-AS1			LMNB1	GCK	AXIN2
		SIMC1	ASAP1	MNDA			FGF14-AS1			LTC4S	GHRHR	PPM1D
		MIR340	FAM135B	MPZ			LINC00443			SMAD5	GLI3	CBX4
		LOC643201	PHF20L1	MTX1			LINC00454			MFAP3	GNA12	DNAH17
		ZFP62	VPS28	MUC1			COL4A2-AS1			MGAT1	GNAI1	RGS9
		CBY3	HGH1	MYOC			ATP11A-AS1			MSX2	GNB2	GALR2
		FAM153C	KCNK9	NDUFS2			ARHGEF7-AS1			NDUFA2	GNG11	SPHK1
		LOC728554	THEM6	NHLH1			ARHGEF7-AS2			NEUROG1	GNGT1	SOCS3
		AACSP1	FAM49B	NIT1			FAM155A-IT1			NPM1	GPR22	SLC16A6
		LINC00847	CHRAC1	NOTCH2			MYO16-AS1			NPY6R	GPER1	SLC16A5
		MIR1229	EXOSC4	NPR1			LOC101060553			PCDH1	GPR37	SLC16A3
		MIR1271	LY6K	NTRK1			LINC00676			PCDHGC3	GRB10	SYNGR2
		MIR4281	TRMT12	DDR2			LINC00368			PDE6A	GRM3	HGS
		LOC100507387	WDYHV1	PBX1			LINC00354			PDGFRB	GRM8	CYTH1
		HEIH	SLC39A4	PDZK1			LINC01070			PFDN1	GTF2I	SLC9A3R1
		LOC100996385	GSDMC	PFDN2			LOC101928730			PITX1	GTF2IP1	COG1
		LOC100996419	SLURP1	PIGC			LINC01043			POU4F3	GUSB	RECQL5
		LOC101928445	SLC45A4	PI4KB			LOC101928841			PPP2CA	HGF	PGS1
		LINC01574	ZFAT	PKLR			MIR8073			PPP2R2B	HIP1	TBX4
		LOC105377763	ZNF250	PRRX1			MIR8075			MAPK9	MNX1	AATK
			DEPTOR	POU2F1			LINC01044			PROP1	HNRNPA2B1	TMEM94
			PYCRL	PPOX			LINC00399			PURA	HOXA1	EIF4A3
			C8orf33	PRCC			LINC01309			RARS	HOXA2	MRC2
			LYNX1	PRKAB2			LINC00431			RPS14	HOXA3	HELZ
			RHPN1-AS1	PSMB4			LINC00396			SGCD	HOXA4	MED13
			DSCC1	PSMD4			LINC01054			SKP1	HOXA5	ALYREF
			DERL1	PEX19			F10-AS1			SLC6A7	HOXA6	DCAF7
			SLC52A2	RAB13			LOC105370369			SLC12A2	HOXA7	ABCA10
			GSDMD	RFX5						SLC34A1	HOXA9	ABCA9
			ZNF696	RGS4						SLC22A4	HOXA10	ABCA8
			ARHGAP39	RIT1						SLC22A5	HOXA11	BAIAP2
			ZNF34	RNU1-4						SLIT3	HOXA13	ATP5H
			SHARPIN	RORC						SNCB	HPVC1	APPBP2
			EPPK1	RPS27						SPARC	AGFG2	ST6GALNAC2
			SCRT1	RXRG						SPINK1	HSPB1	GNA13
			TRAPPC9	S100A1						SPOCK1	HTR5A	2022-09-09
			TATDN1	S100A2						STK10	HUS1	CD300C
			MAF1	S100A3						TAF7	ICA1	RAB40B
			PARP10	S100A4						TCF7	IFRD1	TLK2
			C8orf76	S100A5						ZNF354A	IGFBP1	POLG2
			TIGD5	S100A6						TCOF1	IGFBP3	CD300A
			FAM83A	S100A7						TGFBI	IL6	TMC6
			PPP1R16A	S100A8						TTC1	IMPDH1	DDX42
			ZNF251	S100A9						UBE2B	INHBA	ARSG
			KIFC2	S100A10						UBE2D2	INSIG1	CEP131
			NAPRT	S100A11						VDAC1	IRF5	GGA3
			TBC1D31	S100A12						WNT8A	ITGB8	JMJD6
			HPYR1	S100A13						NME5	KCND2	EXOC7
			MFSD3	XCL1						PDLIM4	KCNH2	ABCA6
			MAL2	SDHC						STC2	KEL	ABCA5
			RHPN1	SELE						EIF4EBP3	LAMB1	KCTD2
			FBXO32	SELL						PCDHGB4	LEP	WBP2
			TOP1MT	SELP						CDC23	LFNG	CDC42EP4
			CCDC26	SHC1						ADAM19	LIMK1	FSCN2
			ZNF572	SLAMF1						FGF18	LRCH4	NOL11
			LYPD2	UAP1						HDAC3	MCM7	TANC2
			TMEM71	SPRR1A						SQSTM1	DNAJB9	NAT9
			FER1L6-AS2	SPRR1B						P4HA2	MDH2	PITPNC1
			TMEM65	SPRR2A						ATP6V0E1	MEOX2	NARF
			LINC00964	SPRR2B						PTTG1	MEST	CACNG5
			FAM84B	SPRR2C						PDLIM7	MET	CACNG4
			FAM91A1	SPRR2D						CNOT8	MKLN1	SAP30BP
			COL22A1	SPRR2E						HAND1	NUDT1	NT5C
			ADCK5	SPRR2F						MED7	MUC3A	CDR2L
			TSNARE1	SPRR2G						MYOT	NDUFA4	MRPS7
			MAPK15	SPRR3						ADAMTS2	NDUFA5	RNFT1
			NSMCE2	SPTA1						NRG2	NDUFB2	HN1
			ZNF707	SSR2						CXCL14	NOS3	TUBD1
			BREA2	XCL2						H2AFY	CNOT4	DCXR
			FAM83H	VPS72						SMAD5-AS1	NPY	TACO1
			LINC01591	THBS3						RNF14	NPTX2	AMZ2
			ZNF252P	TCHH						CLINT1	NRCAM	ANAPC11
			TMED10P1	TNR						PCDHGA8	NRF1	SIRT7
			ZNF252P-AS1	TOP1P1						PCDHA9	OCM2	SDK2
			C8orf31	TPM3						MATR3	OGDH	FAM20A
			ZFP41	CCT3						MAML1	ORC5	BCAS3
			GPIHBP1	TUFT1						KIAA0141	SERPINE1	TMEM104
			KLHL38	TNFSF4						JAKMIP2	PAX4	C17orf80
			NRBP2	UCK2						DDX46	PCOLCE	CCDC40
			ZNF517	USF1						GFPT2	PDE1C	WIPI1
			WDR97	DAP3						SLC23A1	PDGFA	NPLOC4
			TMEM249	HIST2H2AA3						GNPDA1	PDK4	ST6GALNAC1
			SPATC1	HIST2H2AC						SRA1	SLC26A4	TEX2
			MROH5	HIST2H2BE						RAD50	PEX1	GPRC5C
			MAFA	HIST2H4A						KIF20A	CDK14	WDR45B
			SAMD12	PIP5K1A						G3BP1	PGAM2	CCDC47
			MIR30B	TAGLN2						APBB3	ABCB1	CBX8
			MIR30D	ANXA9						TNIP1	ABCB4	MIF4GD
			C8orf82	RGS5						RACK1	PHKG1	INTS2
			FER1L6-AS1	ITGA10						SLU7	PIK3CG	CASKIN2
			LRRC24	BLZF1						RGS14	PIP	RPTOR
			MIR151A	VAMP4						SEC24A	PMS2P1	BAHCC1
			NCRNA00250	PEA15						CPLX2	PMS2P2	USP36
			SAMD12-AS1	B4GALT3						FAXDC2	PMS2P4	RNF213
			ZFAT-AS1	ADAM15						FAM114A2	PMS2P5	TNRC6C
			HAS2-AS1	PEX11B						BRD8	PMS2P3	SLC25A19
			LINC00051	CREG1						TCERG1	PMS2	UBE2O
			TMEM75	CD84						BTNL3	PODXL	HEATR6
			MROH6	SELENBP1						HNRNPA0	POLD2	DUS1L
			SCX	TNFSF18						LMAN2	POLR2J	FN3K
			FER1L6	MPZL1						SPINK5	PON1	DNAI2
			MIR548D1	SH2D2A						SOX30	PON2	SMURF2
			MIR661	TBX19						KIF3A	PON3	ENGASE
			CASC8	FCGR2C						MGAT4B	POR	MRPL38
			MROH1	PRPF3						B4GALT7	PPIA	ASPSCR1
			LINC00977	ARHGEF2						SYNPO	PPP1R3A	CARD14
			OC90	DEDD						RNF44	PRKAR1B	MFSD11
			LINC01300	GPR52						ABLIM3	PRKAR2B	C17orf62
			MIR937	AIM2						HMGXB3	PRSS1	ARMC7
			MIR939	ADAMTS4						TBC1D9B	PRSS2	CHMP6
			FAM83H-AS1	SEC22B						ARHGAP26	RELN	RHBDF2
			CDC42P3	CHD1L						FSTL4	PSMA2	FN3KRP
			LINC00861	PRDX6						ATP10B	PSMC2	OGFOD3
			CCDC166	PDE4DIP						N4BP3	PSPH	ZNF750
			FAM83A-AS1	SLC25A44						2022-09-08	TAS2R38	NUP85
			LOC100133669	KIAA0040						FAF2	PTN	MYO15B
			CASC11	NOS1AP						WWC1	PTPN12	FAAP100
			TONSL-AS1	ARHGEF11						FBXW11	PTPRN2	LIMD2
			LOC100288181	SETDB1						ACSL6	PTPRZ1	KCNH6
			MIR1302-7	UBAP2L						JADE2	PURB	TSPAN10
			MIR1205	SV2A						LARP1	RAC1	BRIP1
			MIR1206	DENND4B						HARS2	RALA	QRICH2
			MIR1207	RABGAP1L						ZNF346	RARRES2	USP32
			MIR1204	RBM8A						GEMIN5	RFC2	CBX2
			MIR1234	NR1I3						PCDHGA12	RHEB	FAM104A
			MIR1208	SCAMP3						LRRTM2	RNY1	MGC16275
			MIR3686	GPA33						CCDC69	RNY3	FBF1
			MIR548AA1	SF3B4						PCDHB5	RNY4	UNK
			CCAT1	PIAS3						FBXL21	RNY5	CEP95
			ASAP1-IT2	HAX1						KLHL3	RP9	TRIM47
			MINCR	C1orf61						TSPAN17	RPA3	STRADA
			ZHX1-C8orf76	SEMA6C						OR2V1	CCL24	PRR29
			MIR4662A	SLC19A2						HAVCR1	SFRP4	MAFG-AS1
			MIR4662B	POLR3C						SNORD63	SHH	OTOP2
			MIR4663	TXNIP						SNORA74A	SLC4A2	TTYH2
			MIR4472-1	PMVK						CYFIP2	SLC13A1	CYGB
			MIR4664	FAM189B						PKD2L2	SMARCD3	RNF157
			PCAT1	NES						UQCRQ	SMO	C1QTNF1
			MIR5194	JTB						AFF4	FSCN1	PPP1R27
			CCAT2	MTMR11						PRELID1	SP4	FTSJ3
			PRNCR1	MLLT11						IL17B	SPAM1	METTL23
			LOC101927513	SLC27A3						MAT2B	SRI	SLC38A10
			LOC101927543	TDRKH						SLC27A6	AKR1D1	CANT1
			LOC101927588	CD160						MRPL22	SRPK2	USH1G
			RNF139-AS1	CELF3						PCDHB1	SSBP1	CD300LB
			LOC101927657	PMF1						TLX3	STX1A	KIF19
			LINC00824	DUSP12						KCNIP1	SYPL1	C17orf64
			LOC101927798	VPS45						ZNF354C	TAC1	TBC1D16
			LOC101927822	KIAA0907						ISOC1	TAF6	AFMID
			LOC101927845	KIFAP3						RPL26L1	TBXAS1	MGAT5B
			LOC101927915	ATF6						SAR1B	TFR2	TEPSIN
			LOC101928087	POGZ						C5orf45	TRIP6	B3GNTL1
			LOC101928160	SYT11						DCTN4	TWIST1	RBFOX3
			LOC101928902	PRRC2C						MZB1	UBE2H	CD300LF
			MIR6846	RPRD2						PAIP2	UPP1	C17orf77
			MIR6847	SMG5						CDKL3	VGF	TCAM1P
			MIR6848	NCSTN						PCDH12	VIPR2	EFCAB3
			MIR7112	GPR161						FAM13B	ZAN	LOC146795
			MIR6850	SNAPIN						FAM53C	EIF4H	LOC146880
			MIR548AZ	RUSC1						REEP2	CLIP2	NOTUM
			MIR6844	CA14						DDX41	LAT2	TMC8
			MIR6893	CFAP45						NOP16	WNT2	2022-03-10
			MIR6845	NBPF14						LARS	XRCC2	CEP112
			MIR6849	MPC2						CXXC5	YWHAG	CENPX
			MIR7848	OLFML2B						HMP19	ZNF3	LRRC45
			CASC21	C1orf43						UIMC1	ZNF12	SLC39A11
			CASC19	DNM3						RAPGEF6	ZKSCAN1	AMZ2P1
			PCAT2	CHTOP						KDM3B	ZSCAN21	TRIM65
			LINC01151	LCE2B						PHAX	ZNF138	UNC13D
			MAFA-AS1	OR10J1						RAB24	ZP3	MYADML2
			LOC105375734	SNORD81						RBM27	ZYX	NPB
			LOC105375744	SNORD79						NEURL1B	AIMP2	LINC00469
			LOC105375773	SNORD80						FAM193B	MAFK	FADS6
			LOC105375787	SNORD47						PCDHB18P	MTERF1	HID1
			LOC105375800	SNORD44						PCDHB17P	SHFM1	TSEN54
				RNVU1-7						TMED9	TFPI2	UBALD2
				RNU1-3						ZCCHC10	ST7	LINC00868
				RNU1-2						CDHR2	ARHGEF5	TMEM235
				RNU1-1						WDR55	ZNF212	CCDC57
				USP21						ANKHD1	TRRAP	HEXDC
				CACYBP						SPDL1	FZD1	C17orf58
				SLC39A1						THG1L	FZD9	MILR1
				RNF115						TMCO6	MAD1L1	SLC26A11
				KLHL20						GALNT10	ZNF282	ENDOV
				LAMTOR2						NHP2	CUL1	NDUFAF8
				TMOD4						RBM22	TPST1	LINC00482
				NME7						RNF130	FKBP6	TMEM105
				CERS2						PCDHGC5	CDK13	METRNL
				CRNN						PCDHGC4	EIF3B	RAB37
				DCAF8						PCDHGB7	DNAH11	METTL2A
				F11R						PCDHGB6	TRIM24	ENPP7
				BOLA1						PCDHGB5	TAX1BP1	OXLD1
				ZBTB7B						PCDHGB3	BUD31	CCDC137
				RRNAD1						PCDHGB2	SGCE	ARL16
				APH1A						PCDHGB1	SKAP2	CD300E
				PLEKHO1						PCDHGA11	MGAM	NACA2
				ACP6						PCDHGA10	WASL	OTOP3
				SUCO						PCDHGA9	PLOD3	MCRIP1
				GPR89B						PCDHGA7	BAZ1B	GPR142
				HSD17B7						PCDHGA6	CLDN12	ZACN
				UFC1						PCDHGA5	DGKI	LRRC37A3
				METTL13						PCDHGA4	AP4M1	LOC388406
				OAZ3						PCDHGA3	TBRG4	C17orf82
				CD244						PCDHGA2	STK17A	BTBD17
				DPM3						PCDHGA1	CYTH3	AATK-AS1
				MRPS21						PCDHGB8P	BCL7B	RPL23AP87
				TMCO1						PCDHB15	ATP6V1F	PRR29-AS1
				ADAMTSL4						PCDHB14	ASIC3	KCNJ2-AS1
				CRCT1						PCDHB13	PMPCB	SOX9-AS1
				GON4L						PCDHB12	ATP5J2	LINC00511
				GPATCH4						PCDHB11	GTF2IRD1	LOC400620
				DUSP23						PCDHB10	CREB5	FLJ45079
				C1orf56						PCDHB9	PDIA4	TEX19
				MSTO1						PCDHB8	NFE2L3	MXRA7
				DARS2						PCDHB7	PHF14	TBC1D3P2
				GOLPH3L						PCDHB6	UBE3C	PLEKHM1P1
				KIRREL						PCDHB4	FAM131B	LOC440461
				YY1AP1						PCDHB3	SEMA3E	BAIAP2-AS1
				UBE2Q1						PCDHB2	DOCK4	MIR338
				ITLN1						PCDHAC2	HDAC9	CPSF4L
				C1orf112						PCDHAC1	TCAF1	SMIM5
				FAM63A						PCDHA13	RAPGEF5	WFDC21P
				ADCY10						PCDHA12	SCRN1	TBC1D3P1-DHX40P1
				DCAF6						PCDHA11	KIAA0087	LOC653653
				ASH1L						PCDHA10	ELMO1	SNHG20
				LENEP						PCDHA8	MAGI2	SCARNA20
				SLC50A1						PCDHA7	TRIL	SCARNA16
				SLAMF8						PCDHA6	POM121	SNORA50C
				CDC42SE1						PCDHA5	AP5Z1	SNORD1A
				UBQLN4						PCDHA4	DMTF1	SNORD1B
				OTUD7B						PCDHA3	DNAJB6	SNORD1C
				RAB25						PCDHA2	ABCF2	SNORD104
				PGLYRP4						PCDHA1	MUC12	MIR548D2
				RHBG						VTRNA1-3	ARPC1B	MIR633
				SCYL3						VTRNA1-2	ARL4A	MIR634
				ATP8B2						VTRNA1-1	NAMPT	MIR635
				VANGL2						NMUR2	AKAP9	MIR636
				LINC00869						C5orf15	RASA4	MIR657
				PBXIP1						CDC42SE2	AASS	LOC729683
				S100A14						TRPC7	SLC25A13	PRCD
				GATAD2B						KIAA1191	LRRC17	SNORA38B
				CGN						ERGIC1	POP7	LOC100130370
				IGSF9						CLK4	RAMP3	LOC100130520
				ZNF687						TENM2	BET1	SMIM6
				POGK						CNOT6	IKZF1	TNRC6C-AS1
				HCN3						KCTD16	CCL26	CD300LD
				CCDC181						PCDHB16	SEMA3A	LOC100132174
				SLAMF7						HMHB1	NOD1	PRO1804
				CADM3						ZBED8	FAM3C	LOC100134391
				PRUNE1						NSD1	GPNMB	TEN1
				HAPLN2						SIL1	COG5	C17orf99
				GAS5						GMCL1P1	ZNHIT1	LOC100287042
				BCAN						ARAP3	SEMA3C	LOC100294362
				TNN						RMND5B	AGR2	MIR1250
				MRPS14						RANBP17	ARPC1A	MIR4316
				SEMA4A						PCYOX1L	SH2B2	MIR3065
				RFWD2						CCNJL	IGF2BP3	MIR3186
				MRPL9						SH3TC2	YKT6	MIR4315-2
				INTS3						PANK3	STAG3	MIR4315-1
				SCNM1						SAP30L	ZNF273	LINC00674
				LINC00626						TXNDC15	PPP1R17	LINC00673
				FCRL2						BTNL8	FGL2	MIR3678
				MRPL24						DOK3	CPSF4	MIR3615
				TNFAIP8L2						ZFP2	FASTK	MIR548AA2
				C1orf54						RUFY1	DBF4	LOC100507002
				PAQR6						CPEB4	COPS6	RNF157-AS1
				TRIM46						PRR7	KDELR2	SNHG16
				MROH9						NDFIP1	ADAP1	LOC100507351
				TARS2						OR4F16	ZPBP	C1QTNF1-AS1
				FLAD1						FBXO38	DUS4L	MIR1273E
				OR6N2						YIPF5	NUPL2	TEN1-CDK3
				OR6K2						TRIM7	HIBADH	MIR1268B
				NECTIN4						TIGD6	ZNF277	MIR4739
				SNX27						SPRY4	INMT	MIR4525
				ANP32E						MXD3	ABCB8	MIR4737
				ISG20L2						SLC4A9	TP53TG1	MIR4738
				FCRL5						SLC25A2	POU6F2	MIR4740
				FCRL4						PCDHB19P	FKBP9	MIR4524A
				NUF2						PCBD2	PDAP1	MIR4730
				HORMAD1						PSD2	CBX3	MIR3064
				TOMM40L						THOC3	TFEC	MIR5047
				POLR3GL						CYSTM1	LAMB4	HP09025
				TMEM79						MEGF10	LMTK2	CEP295NL
				ZBTB37						SPINK7	POMZP3	MIR4524B
				LCE3D						TRIM52	PAXIP1	LOC100996291
				FCRLA						HAVCR2	KLHDC10	DNAH17-AS1
				ANKRD36BP1						PHYKPL	HECW1	LOC101927755
				MAEL						SMIM3	AVL9	LOC101927855
				AQP10						FCHSD1	PEG10	LOC101927877
				SLAMF9						UNC5A	SSPO	PRKCA-AS1
				PYGO2						LYRM7	NACAD	LOC101928021
				NUP210L						TRIM41	SNX13	LINC01482
				CENPL						BOD1	NUP205	LINC01483
				DUSP27						CDKN2AIPNL	COBL	LINC01028
				RCSD1						COL23A1	IQCE	CASC17
				MEX3A						TIMD4	DPY19L1	LOC101928205
				METTL18						ZNF300	SUN1	LOC101928251
				GORAB						MYOZ3	KIAA0895	LOC101928514
				C1orf105						UBTD2	AHCYL2	LOC101928674
				PIGM						SCGB3A1	NUDCD3	LOC101928710
				IGSF8						SFXN1	SEC61G	LOC101928738
				GLMP						FNIP1	TNPO3	LOC101928766
				PGLYRP3						SLC35A4	HYAL4	LOC101928855
				GNRHR2						GPRIN1	TSPAN12	LOC101929511
				SLAMF6						PWWP2A	CLEC5A	LOC101929552
				FCRL1						C1QTNF2	MKRN1	MIR6080
				FCRL3						2022-03-03	LSM5	MIR6786
				FMO9P						LEAP2	ZKSCAN5	MIR6787
				TADA1						SCGB3A2	CLDN15	MIR6868
				THEM4						ZNF354B	BRI3	MIR6516
				SH2D1B						C5orf47	TECPR1	MIR6785
				GABPB2						PPARGC1B	SUMF2	LINC01152
				TCHHL1						PRRC1	POT1	LINC01497
				RPTN						C5orf58	SOSTDC1	LOC102723505
				TDRD10						OR2Y1	KBTBD2	LOC102723517
				SHE						AFAP1L1	PTCD1	HID1-AS1
				KLHDC9						GRPEL2	OSBPL3	TBX2-AS1
				OR10J5						LSM11	CNTNAP2	ABCA9-AS1
				DCST2						GPR151	AUTS2	LOC105274304
				UHMK1						ZNF300P1	HYALP1	LOC105371849
				FCRLB						NUDCD2	WIPI2	LOC105371899
				LIX1L						UBLCP1	TES	LOC105371907
				TSACC						SOWAHA	GIMAP2	LOC105371925
				IQGAP3						SHROOM1	INTS1	SNHG25
				NAXE						C5orf24	OR2F1	CRAT40
				OR10T2						DCANP1	FBXO24	SNORD134
				OR6P1						SLC36A2	SLC13A4
				OR10X1						SPINK13	TBL2
				OR10Z1						CREBRF	RNU6-1
				OR6K6						SLC25A48	STEAP1
				OR6N1						JAKMIP2-AS1	COPG2
				S100A16						ZMAT2	HBP1
				ITLN2						BTNL9	DNAJC2
				CREB3L4						PPP1R2P3	TPK1
				CIART						FAM71B	SND1
				HFE2						PRELID2	VPS41
				ANKRD35						SH3RF2	TSPAN13
				NBPF12						PLAC8L1	SND1-IT1
				LELP1						RNF145	EIF2AK1
				RC3H1						ADAMTS19	DENND2A
				DCST1						HIGD2A	ZNF777
				METTL11B						SPATA24	BBS9
				FAM78B						DNAJC18	CRCP
				BNIPL						FAM153B	RABGEF1
				LRRC71						LOC202181	POLM
				PYHIN1						STK32A	PCLO
				SPRR4						SLC36A1	TMEM176B
				TTC24						EIF4E1B	BZW2
				NUDT4P2						LOC255187	DBNL
				PDIA3P1						RASGEF1C	HIPK2
				LCE4A						LINC01366	WDR91
				NBPF11						EFCAB9	REPIN1
				NUDT17						SH3PXD2B	NPC1L1
				KRTCAP2						LOC285593	SNX8
				CRTC2						FAM153A	SNX10
				LCE5A						ARL10	TRA2A
				ARHGAP30						RELL2	HILPDA
				CFAP126						LOC285626	MRM2
				TIPRL						LOC285627	MDFIC
				RIIAD1						LOC285629	PILRB
				THEM5						SLC36A3	PILRA
				SLC9C2						KIF4B	FSCN3
				NBPF15						OR2V2	NXPH1
				ANKRD34A						ZNF454	ERVW-1
				RUSC1-AS1						C5orf60	ATP6V0A4
				C1orf204						CHSY3	PNPLA8
				C1orf111						PRR7-AS1	TAS2R3
				LINC01142						TMEM173	TAS2R4
				HIST2H2AB						C5orf66-AS2	TAS2R16
				HIST2H3A						LOC340074	FIS1
				HIST2H2BC						ARSI	MLXIPL
				HIST2H2BA						PFN3	SBDS
				S100A7A						ZNF879	CHCHD2
				LINGO4						IRGM	CPA4
				FLG-AS1						FBLL1	NT5C3A
				RXFP4						CATSPER3	NME8
				ANKRD45						NIPAL4	ZNF117
				CCDC190						DND1	MRPS17
				LOC343052						SIMC1	WNT16
				OR10R2						SAP30L-AS1	ACTL6B
				FCRL6						TEX43	PRKAG2
				LCE1A						LOC389332	ZNF107
				LCE1B						PROB1	ZC3HC1
				LCE1C						C5orf46	SRRT
				LCE1D						ARHGEF37	GET4
				LCE1E						C5orf63	UBE2D4
				LCE1F						SPINK6	CCZ1
				LCE2A						ANKHD1-EIF4EBP3	LUC7L2
				LCE2C						MIR103A1	MRPS33
				LCE2D						MIR143	STYXL1
				LCE3A						MIR145	ASB4
				LCE3B						MIR146A	NUB1
				LCE3C						MIR218-2	MPP6
				LCE3E						SPINK14	LSM8
				CYCSP52						FNDC9	ADAM22
				PEAR1						C5orf56	COPG2IT1
				SFT2D2						FLJ16171	GSAP
				ILDR2						MIR340	CYCS
				NOTCH2NL						IGIP	GPR85
				LINC01138						MIR378A	TAS2R5
				LOC388692						TIFAB	STAG3L1
				LYSMD1						LOC553103	ANLN
				HRNR						CTXN3	ANKIB1
				FLG2						SNORD95	MIOS
				C1orf189						SNORD96A	RNF216
				FMO6P						ECSCR	CHPF2
				VHLL						LOC643201	CPVL
				OR10K2						GRXCR2	PUS7
				OR10K1						SPINK9	TOMM7
				OR6Y1						ZFP62	ING3
				OR6K3						LOC644762	DDX56
				VSIG8						LINC01184	TMEM106B
				C1orf226						SMIM23	LRRN3
				LOC400794						CCNI2	CROT
				NBPF9						CBY3	EPDR1
				MIR199A2						FAM153C	ZNF853
				MIR214						SNORA74B	ALKBH4
				MIR9-1						MIR584	SAMD9
				NUDT4P1						MIR585	NCAPG2
				HIST2H2BF						SNHG4	CYP2W1
				ETV3L						LOC728095	DNAAF5
				LRRC52						CARMN	CHCHD3
				LOC440700						LOC728554	FKBP14
				NBPF18P						CCDC192	ZCWPW1
				OR10J3						MEIKIN	TMEM248
				KPRP						LOC729080	WDR60
				LCE6A						AACSP1	RBM28
				SUMO1P3						LINC00847	ZDHHC4
				FAM72C						OR4F29	TYW1
				ADAMTSL4-AS1						VTRNA2-1	C7orf43
				PRR9						MIR874	TMEM140
				SNORD74						KIAA1024L	GIMAP4
				RPL31P11						LOC100130172	GIMAP5
				PPIAL4G						FAM196B	TMEM176A
				FAM231D						LOC100132062	CHST12
				NBPF13P						C5orf52	TRPV6
				PPIAL4D						LOC100268168	CDCA7L
				LOC645166						LOC100288254	PPP1R9A
				ASH1L-AS1						MIR1289-2	VPS50
				POU5F1P4						MIR1229	URGCP
				S100A7L2						MIR1294	NSUN5
				LOC646268						MIR1271	RADIL
				EMBP1						MIR103B1	COA1
				SRGAP2B						MIR1303	AGK
				SRGAP2C						MIR3142	METTL2B
				PPIAL4A						MIR3141	KMT2E
				GPR89A						MIR4281	LANCL2
				PPIAL4C						MIR3655	BAIAP2L1
				HIST2H3D						MIR3912	SLC25A40
				FAM72B						MIR3936	BCAP29
				PCP4L1						MIR3661	KLHL7
				SCARNA3						LINC01024	STK31
				SCARNA4						LOC100505658	MEPCE
				SNORA80E						LINC01187	TRPV5
				SNORD75						LOC100507387	ANKRD7
				SNORD76						TRIM52-AS1	ZC3HAV1
				SNORD77						MIR4633	PAPOLB
				SNORD78						MIR4634	C1GALT1
				MIR554						MIR4461	FAM20C
				MIR555						MIR4454	SLC12A9
				MIR556						MIR378H	SDHAF3
				MIR557						MIR4460	YAE1D1
				MIR92B						MIR4638	AKR1B10
				FAM72D						MIR378E	ANKMY2
				NBPF8						SPRY4-IT1	TBX20
				LINC00623						LOC100652758	SMURF1
				LOC728989						MIR5197	PHTF2
				LOC729867						MIR5003	ACTR3B
				LOC730159						MIR5692C1	KIAA1147
				PPIAL4E						HEIH	RHBDD2
				PFN1P2						P4HA2-AS1	STRIP2
				MIR765						ARHGAP26-AS1	ESYT2
				PDZK1P1						PPP2R2B-IT1	ZNF398
				MIR190B						ARHGAP26-IT1	CCDC146
				MIR921						LOC100996385	KIAA1549
				C1orf68						LOC100996419	RBAK
				MSTO2P						C5orf66	GATAD1
				LOC100131107						LOC101926905	NFE4
				TSTD1						LOC101926941	MYL7
				CADM3-AS1						LOC101926975	KMT2C
				LOC100132057						CTB-113P19.1	EXOC4
				LOC100132111						CTB-12O2.1	RINT1
				NBPF10						LINC01470	GALNT11
				FCGR1CP						LOC101927697	NEUROD6
				LOC100147773						LOC101927740	FIGNL1
				C2CD4D						TH2LCRR	MYO1G
				NBPF20						LOC101927766	LRRC4
				HYDIN2						HMMR-AS1	NPVF
				LINC00624						LOC101927835	HERPUD2
				MIR1295A						CTB-178M22.2	LMBR1
				MIR1255B2						LOC101927908	WBSCR17
				LOC100422212						LOC101927934	TMEM168
				MIR3119-1						C5orf66-AS1	LINC00244
				MIR4259						LOC101927969	NOM1
				MIR3120						CTD-2270F17.1	MOSPD3
				MIR4257						LOC101928093	GIGYF1
				MIR3119-2						LINC01484	CCDC136
				MIR4258						LINC01485	TNS3
				MIR3658						LINC01411	PARP12
				LINC01133						LOC101928445	CREB3L2
				LOC100505666						CTC-338M12.4	IFT22
				LOC100505795						LOC101929696	CYP3A43
				LOC100505824						LOC101929719	CASD1
				LOC100505918						MIR6499	STAG3L4
				LOC100506023						MIR6830	MRPS24
				GAS5-AS1						MIR6831	MRPL32
				LOC100507670						MIR8056	LRRC61
				PMF1-BGLAP						MIR8089	C7orf49
				TNFAIP8L2-SCNM1						LOC102546229	GGCT
				MIR4654						LOC102546294	C7orf25
				DNM3OS						LOC102546298	ZNF655
				MIR1295B						LOC102546299	C7orf26
				MIR5698						CTB-7E3.1	PVRIG
				MIR5087						LINC01574	TMEM243
				MIR5187						LOC102577426	GCC1
				SRGAP2-AS1						LOC102723557	STEAP4
				FALEC						LOC102724404	GAL3ST4
				UBE2Q1-AS1						ADAMTS19-AS1	PRKRIP1
				DNM3-IT1						LINC01202	MICALL2
				SRGAP2D						LOC105377682	SUGCT
				RNVU1-8						LOC105377716	CFAP69
				LOC101927429						LOC105377763	CBLL1
				LOC101927468						LOC105379176	ZNF767P
				GBAT2						LOC105379183	CPED1
				LOC101928009						LOC105379192	TTC26
				LOC101928034						LOC105379194	FBXL18
				LOC101928120						WSPAR	C7orf69
				LOC101928177						GRPEL2-AS1	ORAI2
				LOC101928372						TRPC7-AS2	TTYH3
				LOC101928404						MIR3142HG	UPK3B
				LINC01363							EEPD1
				LOC101928565							KDM7A
				LOC101928596							OR2AE1
				LOC101928650							VOPP1
				LOC101928673							RCC1L
				LOC101928696							TSC22D4
				LOC101928751							TRIM56
				LOC101928979							ABHD11
				NBPF25P							TMUB1
				LOC101929798							CCM2
				RNVU1-4							ZMIZ2
				RNVU1-14							CALN1
				RNVU1-15							ARMC10
				RNVU1-20							TMEM120A
				RNVU1-17							STARD3NL
				RNVU1-3							IMMP2L
				RNVU1-1							CTTNBP2
				RNVU1-6							RBM48
				RNVU1-19							ZNF394
				LINC00970							USP42
				MIR6737							GTF2IRD2
				MIR6738							MYH16
				MIR6878							FAM188B
				MIR6736							SLC37A3
				MIR6077							PSMG3
				MIR8083							DNAJC30
				CH17-408M7.1							C7orf50
				LOC102724601							CARD11
				LOC103091866							KRBA1
				LOC105371433							TNRC18
				LOC105371458							FAM126A
				SCARNA26A							FAM71F1
				SCARNA26B							PLEKHA8
				SNORA103							FAM220A
				POP3							POLR2J4
											LINC00525
											SLC35B4
											TMEM209
											TMEM60
											SCIN
											GTPBP10
											TRIM4
											OR6W1P
											ZFAND2A
											COX19
											CCDC126
											ZNF479
											ADCK2
											PLXNA4
											ZC3HAV1L
											MYL10
											MGAM2
											ST7-AS1
											ST7-AS2
											ST7-OT3
											CADPS2
											CPA5
											FOXP2
											H2AFV
											CEP41
											GLCCI1
											ZBED6CL
											DTX2
											WBSCR22
											PSMG3-AS1
											TSGA13
											GPR146
											MALSU1
											AGAP3
											C7orf13
											OR9A4
											WBSCR28
											TRIM50
											OR9A2
											C7orf34
											TMEM139
											NOBOX
											OR2A14
											OR6B1
											OR2F2
											ZNF786
											COL26A1
											PRSS37
											KLF14
											SSMEM1
											C7orf57
											SVOPL
											LRGUK
											ASB10
											PRSS58
											MPLKIP
											SSC4D
											C7orf31
											ASZ1
											MUC17
											RNF32
											ASB15
											RUNDC3B
											ABCA13
											BMT2
											LOC154761
											CLEC2L
											FMC1
											VKORC1L1
											LINC00689
											FEZF1-AS1
											IQUB
											C7orf77
											KCTD7
											C7orf66
											TMEM213
											GIMAP8
											CRYGN
											ZNF425
											LOC155060
											ZNF746
											ATP6V0E2
											AMZ1
											WBSCR27
											SBDSP1
											VPS37D
											NSUN5P1
											RBM33
											AGR3
											MGC27345
											ZNF92
											GALNTL5
											ZNF679
											RNF133
											CDC14C
											THAP5
											CCDC71L
											PKD1L1
											GIMAP7
											ZNF467
											BHLHA15
											BMPER
											PER4
											ZNF800
											GIMAP1
											ABHD11-AS1
											PAXIP1-AS1
											C7orf33
											TMEM184A
											TRY2P
											SAMD9L
											C7orf62
											ZNF804B
											FABP5P3
											ZSCAN25
											FAM200A
											VWDE
											PRPS1L1
											TWISTNB
											SP8
											HOXA11-AS
											JAZF1
											PPP1R35
											GPC2
											BRAT1
											SDK1
											FOXK1
											MMD2
											LOC221946
											DAGLB
											CCZ1B
											THSD7A
											VSTM2A
											DKFZp434L192
											TMED4
											DKFZP586I1420
											MTURN
											PRR15
											SRRM3
											RSBN1L
											KIAA1324L
											LRWD1
											FAM185A
											FBXL13
											NAPEPLD
											ATXN7L1
											CDHR3
											TMEM130
											FERD3L
											RPL23P8
											NYAP1
											SLC29A4
											RSPH10B
											CCDC129
											ZNRF2
											SEMA3D
											CNPY4
											POLR2J2
											HEPACAM2
											UBN2
											LINC00957
											MBLAC1
											TMEM196
											STEAP1B
											RPS2P32
											SUN3
											FAM133B
											TAS2R39
											TAS2R40
											TAS2R41
											NSUN5P2
											TFAMP1
											STEAP2
											POM121L12
											VSTM2A-OT1
											CNPY1
											LOC285889
											LINC00174
											C7orf71
											HOXA-AS2
											INHBA-AS1
											SPDYE1
											SNHG15
											WEE2-AS1
											EPHA1-AS1
											TCAF2
											ZNF775
											LINC00996
											ATG9B
											DLX6-AS1
											ZNF789
											SLC26A4-AS1
											LSMEM1
											TPI1P2
											FLJ40288
											MESTIT1
											ST7-OT4
											TAS2R60
											BLACE
											ZNF680
											UNCX
											COL28A1
											ABCB5
											FAM221A
											FAM183BP
											CTAGE6
											TSPAN33
											AGBL3
											2022-09-14
											MACC1
											OR6V1
											OR2A12
											OR2A1
											GNAT3
											MOGAT3
											FAM71F2
											STRA8
											KLRG2
											ZNF713
											LINC00265
											WDR86
											GJC3
											DPY19L2P2
											LOC349160
											GATS
											GPR141
											FKBP9P1
											GSTK1
											VWC2
											TRIM73
											NAT16
											SLC26A5
											LHFPL3
											KCP
											TRIM74
											LINC-PINT
											RNF148
											NPSR1
											RBAKDN
											NUPR2
											GTF2IRD2B
											MGC72080
											LAMTOR4
											FEZF1
											FAM180A
											LOC389602
											OR2A25
											ELFN1
											AGMO
											IQCA1L
											GRID2IP
											OR2A5
											RPL13AP17
											ZNF815P
											LOC401312
											LOC401320
											LINC00997
											LOC401324
											RASA4CP
											C7orf65
											LINC01446
											LOC401357
											LRRD1
											C7orf76
											LINC00998
											POT1-AS1
											PRRT4
											RAB19
											OR2A7
											OR2A20P
											ATP6V0E2-AS1
											LINC01000
											KPNA7
											C7orf61
											GRIFIN
											UFSP1
											NPSR1-AS1
											MIR106B
											MIR129-1
											MIR148A
											MIR153-2
											MIR182
											MIR183
											MIR25
											MIR29A
											MIR29B1
											MIR93
											MIR96
											LOC407835
											RNF216P1
											PMS2CL
											LOC441204
											ZNRF2P1
											RP9P
											ZNF716
											LOC441242
											TYW1B
											SPDYE7P
											DTX2P1-UPK3BP1-PMS2P11
											SPDYE3
											SPDYE2
											AKR1B15
											CTAGE15
											OR2A9P
											HRAT92
											ZNF727
											OR2A2
											LOC442497
											DPY19L2P4
											DPY19L2P3
											STAG3L3
											STAG3L2
											SPDYE5
											EIF3IP1
											LMOD2
											MIR335
											MIR339
											MIR196B
											ARHGEF35
											TARP
											GIMAP6
											GS1-124K5.11
											WEE2
											LOC541472
											LOC541473
											POLR2J3
											DPY19L2P1
											MIR489
											MIR490
											CYP51A1-AS1
											FDPSP2
											LOC641746
											SEPT7P2
											GUSBP10
											CCT6P3
											CCT6P1
											ZNF862
											ZNF733P
											WIPF3
											INTS4P2
											LOC644794
											MNX1-AS1
											LHFPL3-AS1
											ZNF890P
											AZGP1P1
											LOC646762
											C7orf73
											YWHAEP1
											LOC650226
											NCF1
											TCAF2P1
											ACTR3C
											OCM
											SNORA5A
											NCF1B
											NCF1C
											SNORA5B
											SNORA5C
											SNORA9
											SNORA14A
											SNORA15
											SNORA22
											SNORD93
											MIR550A1
											MIR550A2
											MIR589
											MIR590
											MIR591
											MIR592
											MIR593
											MIR595
											LHFPL3-AS2
											MIR653
											ARHGEF34P
											SPDYE8P
											LOC728743
											ZNF736
											GTF2IRD1P1
											GATSL2
											SPDYE6
											UMAD1
											ISPD
											TMEM229A
											ZNF735
											LOC730338
											LUZP6
											MIR671
											TSL
											GTF2IP4
											LOC100101148
											POM121C
											PMS2P7
											HECW1-IT1
											JAZF1-AS1
											HTR5A-AS1
											LOC100128317
											CTAGE4
											LINC01003
											LOC100128885
											LOC100129148
											RPL19P12
											DDC-AS1
											DPY19L1P1
											LOC100129603
											PCOLCE-AS1
											LOC100130673
											LOC100130705
											EFCAB10
											LOC100130849
											LOC100130880
											C7orf72
											ZNF316
											WDR86-AS1
											LOC100131257
											PAXIP1-AS2
											PMS2P9
											LOC100133091
											HOXA-AS3
											JHDM1D-AS1
											NDUFB2-AS1
											UPK3BL
											CTAGE8
											KMT2E-AS1
											LINC01004
											LOC100240728
											ZNRF2P2
											RASA4B
											SMKR1
											LOC100287704
											LOC100287834
											WI2-2373I1.2
											MOXD2P
											GS1-124K5.4
											GS1-259H13.2
											LOC100289561
											ZNF783
											MIR1200
											MIR1183
											MIR1302-6
											MIR548N
											MIR1285-1
											ANKRD61
											MIR548O
											MIR548F4
											HOTTIP
											SAP25
											MIR4283-2
											MIR4285
											MIR4283-1
											MIR3147
											MIR4284
											MIR3146
											MTRNR2L6
											MIR3654
											MIR3609
											MIR3943
											MIR550B2
											MIR3907
											MIR3914-1
											MIR550B1
											MIR3683
											MIR3666
											MIR3914-2
											PRKAG2-AS1
											APTR
											MAGI2-AS3
											LOC100505921
											LOC100505938
											ISPD-AS1
											LRRC72
											LINC01005
											LOC100506098
											LOC100506136
											LOC100506178
											LOC100506302
											HOTAIRM1
											LINC01006
											DOCK4-AS1
											LOC100506497
											LINC01176
											LINC01007
											LOC100506585
											LOC100506682
											LOC100506725
											TRG-AS1
											LOC100506860
											MKLN1-AS
											LOC100506895
											LOC100506937
											TMEM178B
											LOC100507468
											EGFR-AS1
											LOC100507507
											LOC100507642
											ATP5J2-PTCD1
											INMT-FAM188B
											GIMAP1-GIMAP5
											RBAK-RBAKDN
											HOXA10-HOXA9
											URGCP-MRPS24
											MIR4648
											MIR4653
											MIR4655
											MIR4652
											MIR4468
											MIR4651
											MIR4650-1
											MIR4649
											MIR550A3
											MIR4467
											MIR4657
											MIR4658
											MIR4656
											LOC100630923
											LOC100653233
											POU6F2-AS2
											KLHL7-AS1
											MIR5692C2
											MIR5707
											MIR5692A2
											MIR5692A1
											MIR5090
											ELMO1-AS1
											POU6F2-AS1
											CYP3A7-CYP3A51P
											MAGI2-AS2
											MACC1-AS1
											STEAP2-AS1
											AOAH-IT1
											HOXA10-AS
											RNF216-IT1
											LOC100996249
											LINC01510
											LOC100996437
											LOC100996654
											C7orf55-LUC7L2
											LOC101409256
											EVX1-AS
											STAG3L5P
											PVRIG2P
											STAG3L5P-PVRIG2P-PILRB
											LOC101926943
											LOC101926963
											LOC101927000
											LOC101927021
											ELFN1-AS1
											GTF2IP7
											LOC101927181
											LOC101927243
											LOC101927269
											LOC101927354
											LOC101927356
											LOC101927378
											LOC101927391
											LOC101927420
											LOC101927446
											LOC101927497
											MEOX2-AS1
											LOC101927550
											LOC101927630
											ZASP
											LOC101927668
											LOC101927746
											LOC101927769
											LOC101927811
											LOC101927870
											LOC101927914
											LOC101928012
											HRAT17
											LOC101928168
											LOC101928211
											LOC101928254
											LOC101928283
											LOC101928333
											LOC101928401
											OR2A1-AS1
											SEPT7-AS1
											LOC101928605
											LOC101928618
											LOC101928700
											LINC01450
											LINC01449
											LOC101928782
											LINC01448
											LOC101928807
											LOC101928861
											LINC01447
											GTF2IP23
											LINC01372
											LOC101929998
											LOC101930085
											RNU6-7
											RNU6-8
											MIR6133
											MIR6509
											MIR6836
											MIR6838
											MIR6839
											MIR6892
											MIR6874
											MIR6132
											MIR6840
											MIR6875
											MIR6837
											KCCAT333
											GHET1
											LOC102723427
											LINC01445
											LOC102723672
											LOC102723885
											LOC102724094
											LINC01393
											LOC102724434
											LOC102724484
											LOC102724555
											DPY19L1P2
											LOC102724738
											LOC102725191
											ELDR
											RNU6-2
											LINC01287
											LINC01162
											LINC01392
											LOC105369146
											LOC105375115
											LOC105375166
											LOC105375218
											LOC105375297
											LOC105375304
											LINC00972
											LOC105375396
											LOC105375401
											LOC105375429
											LVCAT5
											LOC105375483
											LOC105375504
											LOC105375512
											LOC105375545
											LOC105375556
											LINC01022
											SCARNA28

## Sheet: Table S3 MGCS2_del_genes
cytoband	9p21.3	9p23	2q37.1	1p31.1	19p13.2	6q26	14q31.1	3p12.2	1p36.31	3p14.3	10q23.31	3p11.1	1q42.12	1p36.11	4q34.3	3p25.3	15q15.1	3p14.1	6q14.3	3q11.2	3p13	3p14.1	3p21.31	8p23.2	18q12.2	5q11.2	14q24.3	18q12.3
q value	6.2205e-13	9.2906e-09	0.0001889	0.00019291	0.0034288	0.0044472	0.0023652	0.0040727	0.0011168	0.00085515	0.020005	0.027892	0.030838	0.0013624	0.038169	0.044768	0.044768	0.0029267	0.071334	0.07692	0.0022636	0.0037196	0.0011846	0.12807	0.13315	0.16071	0.063388	0.22056
residual q value	6.2205e-13	9.2906e-09	0.0001889	0.00019291	0.0033672	0.0042724	0.0042724	0.014654	0.015476	0.015476	0.018815	0.027069	0.030838	0.030838	0.038169	0.044768	0.044768	0.055251	0.068912	0.079177	0.079177	0.11068	0.12447	0.12447	0.1343	0.15872	0.18109	0.21612
wide peak boundaries	chr9:21865499-21997723	chr9:8310705-10619051	chr2:230819135-230998340	chr1:71234073-73311663	chr19:7699887-7766160	chr6:163412504-163666898	chr14:77931285-79871091	chr3:75209353-84963688	chr1:4781921-12508966	chr3:56678841-61561656	chr10:87857401-88274281	chr3:88154695-94015344	chr1:210674883-248956422	chr1:14594448-34169490	chr4:177990720-182139540	chr3:11262001-11791998	chr15:1-76870292	chr3:64683188-65355232	chr6:72615610-123480521	chr3:97798629-97954688	chr3:69383549-80993959	chr3:67222343-69742586	chr3:41348649-63127493	chr8:2166023-6404670	chr18:36824665-37249630	chr5:58964471-60491630	chr14:73618388-73797808	chr18:42039853-42745262
genes in wide peak	CDKN2A	PTPRD	GPR55	NEGR1	CD209	QKI	NRXN3	GBE1	RERE	ARF4	PTEN	EPHA3	hsa-mir-664	AK2	LINC00290	VGLL4	ACTC1	ADAMTS9-AS2	hsa-mir-2113	CRYBG3	GPR27	TMF1	ACY1	CSMD1	KIAA1328	PDE4D	PNMA1	LINC00907
	CDKN2A-AS1	PTPRD-AS1	ITM2C	NEGR1-IT1	CLEC4G	CAHM	LOC105370586	ROBO1	CA6	DNASE1L3	KLLN	PROS1	ACTA1	ALPL		ATG7	ADAM10		AIM1		MITF	SUCLG2	ALAS1	LOC101927815	LOC105372069	PART1	DNAL1
		LOC105375972	LOC151484	LINC01360				ROBO2	TNFRSF8	FHIT			ACTN2	ADGRB2			ANXA2		AMD1		CNTN3	UBA3	AMT			MIR582	ELMSAN1
			SPATA3-AS1					LINC00960	CLCN6	FLNB			PARP1	C1QA			APBA2		BCKDHB		ROBO1	ARL6IP5	APEH				MIR4505
								LINC00971	CORT	PDHB			ADSS	C1QB			AQP9		PRDM1		ROBO2	FRMD4B	ARF4
								FAM86DP	DFFA	SLMAP			AGT	C1QC			B2M		CCNC		PDZRN3	LMOD3	RHOA
								LOC728290	ENO1	ACOX2			ARF1	CAPZB			BBS4		CGA		RYBP	FAM19A4	ERC2-IT1
								ZNF717	MTOR	HESX1			ATF3	CASP9			NBEAP1		CNR1		FOXP1	EOGT	CACNA1D
								FRG2C	ZBTB48	RPP14			CAPN2	RUNX3			BNIP2		COL10A1		EBLN2	FAM19A1	SLC25A20
								MIR1324	TNFRSF9	FAM107A			CENPF	CDA			BUB1B		COL12A1		SHQ1	MIR3136	CAMP
								MIR4273	MTHFR	APPL1			CHML	CDC42			CA12		COX7A2		PROK2	MIR4272	CCK
								MIR3923	NPPA	ARHGEF3			LYST	CD52			CAPN3		EEF1A1		PPP4R2	SUCLG2-AS1	CDC25A
								MIR4444-1	NPPB	IL17RD			CHRM3	RCC1			CHRM5		EPHA7		LINC00870	LOC105377146	CISH
								LOC101927374	PEX14	PXK			EPHX1	CLCNKA			CHRNA7		FABP7		LINC00877		CCR1
									PGD	ABHD6			EPRS	CLCNKB			CKMT1B		FOXO3		EIF4E3		CCR3
									PIK3CD	FAM3D			ESRRG	CNR2			CLK3		FRK		LINC00960		CCR5
									PLOD1	ASB14			FH	COL16A1			CSK		FYN		FAM86DP		ACKR2
									EXOSC10	C3orf67			GALNT2	DDOST			CSPG4		GABRR1		GXYLT2		COL7A1
									RPL22	KCTD6			GNG4	E2F2			CYP1A1		GABRR2		ZNF717		CYP8B1
									SLC2A5	DNAH12			GUK1	ECE1			CYP1A2		GJA1		FRG2C		DAG1
									SRM	PDE12			H3F3A	PHC2			CYP11A1		GPR6		MIR1284		DNASE1L3
									TNFRSF1B	DENND6A			HLX	EPHA2			CYP19A1		GRIK2		MIR1324		DOCK3
									KCNAB2	SPATA12			HNRNPU	EPB41			DUT		HDAC2		MIR4273		DUSP7
									TNFRSF25	ARHGEF3-AS1			ITPKB	EPHA8			EPB42		HSF2		MIR3923		CELSR3
									PER3	LOC101929159			KCNH1	EPHB2			ETFA		HTR1B		MIR4444-1		FHIT
									VAMP3	C3orf67-AS1			KCNK1	EXTL1			FBN1		HTR1E		SAMMSON		FLNB
									H6PD	MIR548BB			KCNK2	EYA3			FGF7		IMPG1		PDZRN3-AS1		GNAI2
									KLHL21	LOC105377102			LBR	FABP3			GABPB1		KPNA5		LOC101927296		GNAT1
									MFN2	LOC105377105			LGALS8	FGR			GABRA5		LAMA4		LOC101927374		XCR1
									ANGPTL7	FAM3D-AS1			MARK1	FUCA1			GABRB3		MARCKS		FOXP1-AS1		GPX1
									UBE4B	ARF4-AS1			MTR	IFI6			GABRG3		MAN1A1		LOC105377162		GRM2
									MAD2L2				NEK2	GALE			GALK2		ME1				HYAL1
									MASP2				NID1	SFN			GANC		MYO6				IMPDH2
									UTS2				NVL	GPR3			GATM		NT5E				ITIH1
									PARK7				PPP2R5A	HCRTR1			GCHFR		PGM3				ITIH3
									ACOT7				PROX1	HDAC1			PDIA3		PLN				ITIH4
									CLSTN1				PSEN2	HMGN2			GTF2A2		POU3F2				LAMB2
									KIF1B				PTPN14	HMGCL			HDC		PREP				LTF
									CAMTA1				RAB4A	HPCA			HEXA		PKIB				MAP4
									TARDBP				RGS7	HSPG2			ONECUT1		REV3L				MST1
									ICMT				RYR2	HTR1D			IPW		ROS1				MST1R
									CHD5				SRP9	HTR6			ISLR		SIM1				MYL3
									FBXO2				AURKAPS1	ID3			ITPKA		SMPD2				NKTR
									FBXO6				TARBP1	STMN1			IVD		ELOVL4				PDHB
									RNU6-1				TBCE	LCK			LIPC		MAP3K7				PFKFB4
									RNU5E-1				TGFB2	MATN1			LOXL1		NR2E1				PLXNB1
									UBIAD1				LEFTY2	MFAP2			LTK		TPBG				PRKAR2A
									SLC45A1				TLR5	NBL1			SMAD3		TSPYL1				PRKCD
									ERRFI1				GPR137B	OPRD1			SMAD6		TTK				PTH1R
									HES2				TP53BP2	PAFAH2			MAN2C1		DDO				PTPRG
									CASZ1				TRAF5	PAX7			MAP1A		SNX3				QARS
									DNAJC11				TSNAX	PLA2G2A			MEIS2		RNGTT				RPL29
									CTNNBIP1				USH2A	PLA2G5			MFAP1		CD164				SEMA3F
									AGTRAP				WNT9A	PPP1R8			TRPM1		WISP3				SMARCC1
									PLEKHG5				ZNF124	PTAFR			MPI		WASF1				NEK4
									DISP3				SLC30A1	RAP1GAP			MYO1E		TBX18				TCTA
									MIIP				HIST3H3	RBBP4			MYO5A		HMGN3				TDGF1
									NMNAT1				GNPAT	RHCE			MYO9A		FHL5				TGM4
									NOL9				CDC42BPA	RHD			NDN		ATG5				TKT
									GPR157				DEGS1	RNU1-4			NEDD4		ZBTB24				CLEC3B
									SPSB1				KMO	SNORA73A			NEO1		SNAP91				TNNC1
									TAS1R1				TAF1A	RPA2			OAZ2		FIG4				UBA7
									ESPN				EXO1	RPL11			OCA2		CASP8AP2				USP4
									SLC25A33				GGPS1	RPS6KA1			PKM		SYNCRIP				UQCRC1
									LZIC				TMEM63A	RSC1A1			PLCB2		SLC35A1				VIPR1
									KIAA2013				TOMM20	SDHB			PML		FUT9				WNT5A
									THAP3				URB2	SRSF4			PPIB		TRAF3IP2				ZNF35
									FBXO44				CEP170	SLC9A1			MAPK6		SMPDL3A				IFRD2
									RBP7				LPGAT1	TAF12			MAP2K1		PNRC1				MAPKAPK3
									C1orf127				AKT3	TCEA3			MAP2K5		ASCC3				SEMA3B
									PHF13				BPNT1	TCEB3			PTPN9		BVES				SLMAP
									LINC00337				ZBTB18	ZSCAN20			RAB27A		SEC63				MANF
									SLC2A7				LEFTY1	ZBTB17			RAD51		CEP162				ACOX2
									TMEM201				SPHAR	SLC30A2			RORA		ANKRD6				BAP1
									NPHP4				CAPN9	LUZP1			RPL4		DOPEY1				HYAL3
									C1orf167				SDCCAG8	LAPTM5			RPLP1		ZNF292				CADPS
									DRAXIN				DUSP10	PTP4A2			RYR3		CDK19				HYAL2
									CENPS				COG2	ARID1A			SCG5		MDN1				HESX1
									GPR153				RBM34	SNHG3			SLC12A1		TSPYL4				BSN
									RNF207				FBXO28	NR0B2			SNRPN		UFL1				LIMD1
									HES3				ABCB10	FCN3			SNX1		ORC3				CCRL2
									MIR34A				OPN3	YARS			SORD		BRD7P3				SEC22C
									PIK3CD-AS1				RAB3GAP2	AKR7A2			SPINT1		MTO1				RRP9
									SNORA59A				TRIM58	ALDH4A1			SRP14		ASF1A				CACNA2D2
									NPPA-AS1				INTS7	EIF3I			TCF12		PNISR				DCAF1
									MIR1273D				AHCTF1	EIF4G3			THBS1		IBTK				IP6K1
									MIR4252				NSL1	MAP3K6			TJP1		SENP6				PARP3
									LOC100505887				OR1C1	SNRNP40			TLE3		FBXL4				ZNF197
									ENO1-AS1				OR2M4	THEMIS2			TP53BP1		SLC17A5				RBM6
									LOC100506022				OR2L2	SDC3			TPM1		SNORD50A				RBM5
									APITD1-CORT				OR2L1P	CROCC			TYRO3		FILIP1				NME6
									MIR4689				OR2T1	PUM1			TYRO3P		SESN1				TRAIP
									MIR4632				RPS6KC1	ZBTB40			UBE3A		OSTM1				ARIH2
									MIR4417				TAF5L	PTPRU			MKRN3		NDUFAF4				NPRL2
									MIR5697				DISC2	CELA3A			SLC30A4		DSE				CXCR6
									MTOR-AS1				DISC1	WASF2			PWAR5		CYB5R4				CSPG5
									PIK3CD-AS2				FLVCR1	HNRNPR			ANP32A		TUBE1				CCR9
									LOC101929181				CNIH4	SRRM1			SEMA7A		C6orf203				USP19
									RNU6-7				PYCR2	CNKSR1			CILP		CDC40				SLC38A3
									RNU6-8				NENF	KHDRBS1			PIAS1		RWDD1				CYB561D2
									MIR6728				RRP15	GMEB1			EIF3J		UBE2J1				TMEM115
									MIR7846				DESI2	NUDC			JMJD7-PLA2G4B		COQ3				RPP14
									MIR6729				SCCPDH	SRSF10			RAB11A		PHIP				FAM107A
									LOC102724450				TRIM17	RCAN3			SNAP23		SOBP				WDR6
									LOC102724539				KCTD3	MST1P2			ALDH1A2		AKIRIN2				RASSF1
									LOC102724552				DTL	MST1L			HERC2		QRSL1				NISCH
									LOC102724571				ARID4B	PADI2			HERC1		DDX43				TREX1
									LOC102724659				EGLN1	LYPLA2			SNURF		FAM46A				TUSC2
									RNU6-2				MAP10	CTRC			USP8		TMEM30A				TWF2
									LOC105376736				2022-03-02	DNAJC8			CCNB2		KCNQ5				TRAK1
									MIR34AHG				SUSD4	AKR7A3			SLC28A2		RARS2				DHX30
									SNORD128				KIF26B	SPEN			SLC24A1		PDSS2				SACM1L
													GPATCH2	KDM1A			CCPG1		GOPC				SCAP
													HEATR1	WDTC1			GCNT3		SMIM8				LAMB2P1
													TMEM206	EMC1			COPS2		LYRM2				EXOSC7
													BATF3	PLEKHM2			TRIP4		SNX14				RAD54L2
													SLC30A10	OTUD3			TGM5		SERINC1				STAB1
													ZNF692	KAZN			COX5A		HACE1				NBEAL2
													IARS2	DNAJC16			STOML1		BEND3				FAM208A
													ENAH	UBR4			PIGB		RRAGD				KLHL18
													NUP133	ATP13A2			KIF23		PRDM13				LARS2
													RCOR3	CELA3B			IGDCC3		BACH2				NAT6
													ERO1B	PADI4			PPIP5K1		LINC01590				ABHD14A
													FMN2	TMEM50A			AQR		POPDC3				POC1A
													SMYD2	KPNA6			SECISBP2L		MICAL1				TMEM158
													COQ8A	STX12			KIAA0101		FAM184A				NDUFAF3
													ZNF695	CLIC4			ARHGAP11A		MANEA				PTPN23
													GJC2	SYF2			LCMT2		LCAL1				DNAH1
													SIPA1L2	SZRD1			USP3		KHDC1				HIGD1A
													ZP4	LDLRAP1			SLC12A6		GPR63				ERC2
													RHOU	PLA2G2D			NR2E3		SPACA1				APPL1
													TFB2M	SNORA73B			BCL2L10		SH3BGRL2				GNL3
													GREM2	RNU11			HCN4		ARMC2				SPCS1
													ACBD3	RNU1-3			SCAMP2		RPF2				SETD2
													SMYD3	RNU1-2			SNUPN		MCHR2				PRSS50
													2022-03-01	RNU1-1			PDCD7		FAXC				RBM15B
													ARV1	HSPB7			FEM1B		GJA10				GMPPB
													AIDA	AHDC1			RASGRP1		RTN4IP1				ARHGEF3
													JMJD4	SMPDL3B			SERF2		USP45				ABHD5
													C1orf35	LINC00339			DENND4A		SLC22A16				C3orf18
													TTC13	PADI1			SNAPC5		LINC01621				SS18L2
													PGBD5	PLA2G2E			CORO2B		UBE3D				SHISA5
													C1orf115	HP1BP3			ARID3B		MFSD4B				ZDHHC3
													HHIPL2	CELA2B			GNB5		GTF3C6				ZMYND10
													VASH2	ZNF593			ARPP19		MRAP2				TEX264
													ZNF669	MECR			CLPX		RWDD2A				TMA7
													ZNF672	MRTO4			SLC27A2		KLHL32				ZNF589
													PCNX2	YTHDF2			GPR176		MB21D1				HEMK1
													WDR26	ZCCHC17			CHP1		NUS1				IP6K2
													SH3BP5L	PADI3			OIP5		SLC16A10				SFMBT1
													OR2L5	WNT4			ITGA11		RIPPLY2				NCKIPSD
													OR2G3	FBXO42			BAHD1		IRAK1BP1				PHF7
													OR2G2	RNF186			FAN1		CLVS2				TLR9
													OR2C3	GPN2			CEP152		CD109				LZTFL1
													TRIM11	FBLIM1			MAPKBP1		PM20D2				P4HTM
													MIXL1	MED18			GOLGA8A		SRSF12				SLC6A20
													SPRTN	PQLC2			ZNF609		KHDC3L				IL17RD
													OBSCN	TRNAU1AP			RTF1		CFAP206				ELP6
													NTPCR	AIM1L			CYFIP1		BVES-AS1				SNRK
													EFCAB2	TMEM51			MGA		PRSS35				QRICH1
													MLK4	BSDC1			DMXL2		LCA5				PXK
													LINC00467	XKR8			VPS39		C6orf163				ULK4
													ZNF496	TMEM39B			FAM189A1		CCDC162P				FEZF2
													C1orf198	ARHGEF10L			AP4E1		AK9				ANO10
													DISP1	TMEM57			CCNDBP1		NT5DC1				DALRD3
													WNT3A	TRIM62			DAPK2		FAM26D				PBRM1
													ANGEL2	CAMK2N1			EID1		ZUFSP				CHDH
													HIST3H2A	ASAP3			NPAP1		FAM162B				IL17RB
													ZNF670	PNRC2			HYPK		TBC1D32				CACNA2D3
													NLRP3	PIGV			ARIH1		HS3ST5				DCP1A
													COX20	NBPF1			SIN3A		GPRC6A				GLT8D1
													SNAP47	NECAP2			TMEM87A		RFX6				ZKSCAN7
													CCSAP	IQCC			ULK3		SLC35F1				SEMA3G
													LYPLAL1	RCC2			RPAP1		VGLL2				KIF15
													OR2M5	TMEM234			GLCE		LACE1				PCBP4
													OR2M3	MTFR1L			DKFZP434L187		MMS22L				ABHD6
													OR2T12	RSRP1			PYGO1		FAM26E				LRTM1
													OR14C36	PITHD1			BLOC1S6		MCM9				C3orf14
													OR2T34	MAN1C1			FBXO22		SCML4				KIAA1143
													OR2T10	NIPAL3			GREM1		CEP57L1				HHATL
													OR2T4	SEPN1			RNU6-1		PPIL6				SELK
													OR2T11	KIF17			RNU5A-1		LINC01268				RNF123
													DNAH14	KIAA1522			RNU5B-1		FLJ34503				KIF9
													OR2B11	GRHL3			NPTN		DCBLD1				CDCP1
													WDR64	IL22RA1			FOXB1		LOC285762				CCDC71
													C1orf131	CELA2A			RPUSD2		DPPA5				NT5DC2
													SPATA17	GPATCH3			TUBGCP4		RSPH4A				SLC26A6
													EDARADD	TINAGL1			SCG3		GJB7				CAMKV
													MRPL55	PLA2G2F			TMOD3		SNHG5				LRRC2
													HIST3H2BB	S100PBP			TMOD2		LINC00222				FYCO1
													TATDN3	CEP85			EHD4		CEP85L				CCDC51
													BROX	PINK1			SCAPER		LIN28B				WDR82
													SLC35F3	MARCKSL1			DUOX2		OOEP				RTP3
													B3GALNT2	PHACTR4			MYEF2		FAM26F				LRRC2-AS1
													GCSAML	AUNIP			RPS27L		GSTM2P1				ATRIP
													GCSAML-AS1	CCDC28B			NDUFAF1		RFPL4B				NICN1
													CNIH3	EFHD2			RSL24D1		FAM229B				MON1A
													LINC01341	RSG1			NUSAP1		TSG1				ABHD14B
													EXOC8	NKAIN1			EMC4		TRAF3IP2-AS1				POMGNT2
													LOC149373	MUL1			RASL12		SNORD50B				UCN2
													RNF187	LIN28A			SPG21		MIR548B				ZNF502
													SPATA45	AGMAT			SPTBN5		MIR587				RFT1
													FAM71A	FAM110D			HACD3		MCHR2-AS1				ZBTB47
													SDE2	DHDDS			CTDSPL2		TPI1P3				ACTR8
													CNST	ZNF436			KLF13		METTL24				ZNF501
													CCDC185	TAS1R2			RAB8B		LIN28B-AS1				GPR62
													PLD5	SYNC			DUOX1		TRAPPC3L				FAM3D
													C1orf100	ACTL8			CSNK1G1		KHDC1L				LYZL4
													IBA57	TSSK3			MAGEL2		TSTD3				KLHL40
													OR2T6	SH3BGRL3			DLL4		CD24				TMEM42
													LOC255654	SESN2			INO80		LOC100287632				IQCF1
													C1orf101	TMEM222			FAM63B		HMGN3-AS1				GLYCTK
													PGBD2	USP48			RNF111		MIR2113				PPM1M
													OR2L13	NBPF3			ZNF280D		LOC100422737				LSMEM2
													OR14A16	ZDHHC18			TRPM7		MIR3144				ASB14
													LIN9	DDI2			VPS13C		MIR4282				CCDC12
													VN1R5	TRIM63			LRRC49		LOC100506804				CCDC13
													ZNF678	FAM167B			PAQR5		KCNQ5-IT1				C3orf67
													PRSS38	CROCCP2			PPP1R14D		MIR4464				KCTD6
													LOC339529	SYTL1			DPP8		MIR4643				KLHDC8B
													LINC01139	IGSF21			MTMR10		MIR548AI				DNAH12
													RD3	SNHG12			RPP25		MIR4463				PDE12
													OR6F1	STPG1			COMMD4		KCNQ5-AS1				DENND6A
													OR2W3	SPOCD1			PARP16		LOC100996634				ALS2CL
													OR2T8	UBXN11			TIPIN		MANEA-AS1				TMIE
													OR2T3	ATPIF1			CLN6		LOC101927314				FBXW12
													OR2T29	AZIN2			ZNF770		LOC101927365				CCDC66
													IRF2BP2	TMEM54			ZWILCH		LOC101927640				TCAIM
													MIA3	CSMD2			FLJ10038		LOC101927686				ZNF852
													STUM	CROCCP3			UACA		LOC101927768				ZNF660
													FAM89A	FHAD1			HAUS2		LOC101927919				KIF9-AS1
													CAPN8	RAB42			RMDN3		HRAT13				LINC00698
													COA6	FAM46B			DNAJC17		LOC101928489				CCDC36
													C1orf229	KDF1			IMP3		LOC101928516				PRSS42
													OR2M1P	IFFO2			LARP6		LOC101928540				ZNF445
													OR11L1	MYOM3			MNS1		MEI4				SPATA12
													OR2L8	HMGB4			NOP10		LINC01526				TOPAZ1
													OR2AK2	RNF19B			GOLGA6B		LOC101928820				C3orf62
													OR2L3	A3GALT2			MYO5C		LOC101928911				TMEM110
													OR2M2	KLHDC7A			NSMCE3		LOC101928936				PRSS45
													OR2T33	VWA5B1			FAM214A		LOC101929057				AMIGO3
													OR2M7	UBXN10			EMC7		CASC6				ZNF662
													OR2G6	ARHGEF19			C15orf39		ARMC2-AS1				CDHR4
													C1orf140	ZNF436-AS1			THAP10		MIR7641-2				FAM212A
													FAM177B	DCDC2B			PAK6		TBX18-AS1				IQCF2
													ZNF847P	ZNF362			PARP6		LOC105377879				IQCF5
													OR2T2	LINC01225			DTWD1		LINC01611				MUSTN1
													OR2T5	PDIK1L			KNL1		LOC105377924				IQCF3
													OR14I1	C1orf64			AVEN		LOC105377962				MIRLET7G
													OR2T27	IFNLR1			FAM219B		LOC105377967				MIR135A1
													OR2T35	FAM43B			ATP10A		LOC105377975				MIR138-1
													MIR194-1	PAQR7			GJD2		SNORD141A				MIR191
													MIR215	FAM76A			STARD9						TMEM89
													TRIM67	TXLNA			ISLR2						IQCF6
													MAP1LC3C	TMEM51-AS1			VPS18						SMIM4
													H3F3AP4	AKR7L			IGDCC4						MIR425
													GTF2IP20	FNDC5			SQRDL						LIMD1-AS1
													BECN2	TMCO4			PPCDC						SPINK8
													OR2W5	ZNF683			CELF6						ARIH2OS
													OR13G1	MDS2			STRA6						C3orf84
													DUSP5P1	LINC01226			ZNF106						SNORD19
													C1orf145	LOC284632			IQCH						SNORD69
													IBA57-AS1	SLC25A34			ISL2						MIR564
													FLVCR1-AS1	ESPNP			RFX7						MIR566
													LYPLAL1-AS1	MTMR9LP			SPATA5L1						LOC729083
													SNRPD2P2	ZBTB8OS			CHAC1						FAM198A
													MT1HL1	LINC01141			NOX5						CCR2
													RPS7P5	SERINC2			NEIL1						ESRG
													LYPD8	FAM131C			ICE2						SNORD19B
													SNORA14B	PADI6			AAGAB						LINC00696
													SNORA36B	SPATA21			LMAN1L						SEMA3F-AS1
													SNORA16B	CATSPER4			KATNBL1						NRADDP
													TGFB2-AS1	TMEM82			SLTM						LOC100132146
													LINC01347	TRNP1			SNX22						BSN-AS2
													LINC01348	CD164L2			THSD4						PRSS46
													BTNL10	PLA2G2C			ATP8B4						MIR1226
													LOC100130331	TMEM200B			WDR76						MIR2115
													RPL21P28	SH2D5			TMEM62						MIR711
													RNA5S1	NCMAP			SEMA6D						MIR4271
													RNA5S2	LDLRAD2			ANP32A-IT1						MIR3938
													RNA5S3	CSMD2-AS1			HEXA-AS1						KRBOX1
													RNA5S4	UQCRHL			PIF1						KRBOX1-AS1
													RNA5S5	MINOS1			CCDC33						PRKAR2A-AS1
													RNA5S6	PEF1			EDC3						IQCF4
													RNA5S7	RPS14P3			SPG11						PTPRG-AS1
													RNA5S9	ACTG1P20			ELL3						ABHD14A-ACY1
													RNA5S10	LACTBL1			PLEKHO2						TMEM110-MUSTN1
													RNA5S11	LOC646471			CD276						MIR4793
													RNA5S12	ZBTB8A			POLR2M						MIR4787
													RNA5S13	SCARNA1			VWA9						MIR4443
													RNA5S14	SNORA44			NIPA2						RBM5-AS1
													RNA5S15	SNORA61			ADPGK						MIR5193
													RNA5S16	SNORA16A			APH1B						SNRK-AS1
													RNA5S17	SNORD103C			TLN2						ITIH4-AS1
													LOC100287497	SNORD99			FAM96A						VIPR1-AS1
													LINC00582	SNORD103A			C15orf48						ZNF197-AS1
													LGALS8-AS1	C1orf195			MEGF11						GLYCTK-AS1
													MIR1182	ZBTB8B			C15orf41						CCDC13-AS1
													MIR1537	C1orf234			SPPL2A						ARHGEF3-AS1
													MIR548F3	FAM231A			ZFYVE19						CACNA2D3-AS1
													MIR664A	FAM231C			CGNL1						LARS2-AS1
													LINC00184	FLJ37453			FRMD5						FCF1P2
													TSNAX-DISC1	FAM229A			UBL7						LOC101928323
													MIR320B2	MATN1-AS1			DISP2						SEMA3B-AS1
													MIR3123	LOC100132147			CHRFAM7A						IQCF5-AS1
													MIR3124	FAM231B			ULK4P3						LOC101929054
													MIR3122	MIR1256			ULK4P1						LOC101929159
													MIR3620	MIR1976			ARHGAP11B						C3orf67-AS1
													MIR3916	MIR1290			DPH6						RASSF1-AS1
													PROX1-AS1	MIR3115			C15orf57						MIR5787
													TAF1A-AS1	MIR4253			KNSTRN						MIR6823
													ITPKB-IT1	MIR4254			BMF						MIR6824
													LINC01354	MIR3917			SHF						MIR6872
													LINC01132	MIR3605			DUOXA1						MIR6890
													CHRM3-AS2	MIR3675			SNORD107						MIR8064
													ZNF670-ZNF695	LOC100506730			CALML4						LOC102724231
													MIR4428	LOC100506801			LDHAL6B						LOC102724297
													MIR4753	TCEB3-AS1			UBE2Q2						CELSR3-AS1
													MIR4454	LOC100506985			CHST14						MIR548BB
													MIR4666A	MINOS1-NBL1			CASC4						LOC105377102
													MIR4677	MIR4695			LACTB						LOC105377105
													MIR4671	MIR4420			TUBGCP5						FAM3D-AS1
													MIR4427	MIR4419A			DIS3L						ARF4-AS1
													MIR5096	MIR3972			TGM7						SNORD136
													MIR4742	MIR4425			CATSPER2						SNORA94
													MIR5008	MIR4684			LEO1
													LINC00538	MIR5096			SENP8
													HLX-AS1	MIR4418			MTFMT
													CHRM3-AS1	MIR378F			SLC51B
													LINC00210	RCAN3AS			HIGD2B
													LOC101927143	MIR5585			TMEM266
													LOC101927164	PINK1-AS			NIPA1
													LOC101927478	LINC01355			PLA2G4E
													LOC101927532	LOC101927876			TRIM69
													LOC101927604	LOC101927895			PWAR1
													LOC101927683	UBXN10-AS1			TERB2
													LOC101927765	LOC101928043			LOC145694
													LOC101927787	LOC101928163			C2CD4A
													LOC101927851	LOC101928303			FAM81A
													LOC101928068	LOC101928324			GCOM1
													LOC101928226	LOC101928460			LOC145783
													LOC101929541	LOC101928728			C15orf65
													LOC101929565	LOC101929406			DRAIC
													LOC101929631	LOC101929464			LOC145845
													LINC01352	MIR6084			C15orf61
													LOC101929771	MIR6731			TMCO5A
													MIR6742	MIR6127			NRG4
													MIR7641-2	LOC105376805			ZSCAN29
													MIR6741	LOC105378614			TTBK2
													LOC102723727				CDAN1
													LOC102723833				STRC
													LOC102723886				TBC1D21
													TGFB2-OT1				DYX1C1
													SPATA17-AS1				CSNK1A1P1
													DISC1-IT1				OTUD7A
													LOC105748977				SPRED1
													SNORA100				ODF3L1
																	PGBD4
																	ADAL
																	EXD1
																	FSIP1
																	RHOV
																	SCAMP5
																	FAM227B
																	CT62
																	GRAMD2
																	MGC15885
																	LCTL
																	UBR1
																	PATL2
																	SPESP1
																	LPCAT4
																	GOLGA2P11
																	PLA2G4F
																	LRRC57
																	LYSMD2
																	NUTM1
																	WDR72
																	SNX33
																	HMGN2P46
																	SLC24A5
																	PRTG
																	LINC00926
																	EWSAT1
																	REC114
																	LOC283683
																	GOLGA6L2
																	OR4N4
																	LOC283710
																	LOC283731
																	FAM98B
																	PLA2G4D
																	HERC2P3
																	GOLGA6L1
																	GOLGA8G
																	GOLGA8IP
																	FBXL22
																	SNORD108
																	SNORD109A
																	SNORD115-1
																	TMEM202
																	WHAMMP3
																	GLDN
																	GOLGA6A
																	FMN1
																	SNORD64
																	PWAR4
																	PWARSN
																	RBPMS2
																	ANKDD1A
																	LINC01193
																	MRPL42P5
																	USP50
																	TEX9
																	IGHV1OR15-1
																	C15orf52
																	TNFAIP8L3
																	C2CD4B
																	C15orf59
																	GOLGA8EP
																	OR4M2
																	OR4N3P
																	HERC2P10
																	KBTBD13
																	UBAP1L
																	SKOR1
																	SHC4
																	CTXN2
																	HERC2P2
																	C15orf53
																	C15orf54
																	DUOXA2
																	MIR190A
																	MIR211
																	LINC00593
																	NF1P2
																	GOLGA6L22
																	HERC2P9
																	WHAMMP2
																	GOLGA8B
																	EIF2AK4
																	CATSPER2P1
																	UNC13C
																	UBL7-AS1
																	MIR422A
																	LINC00929
																	CKMT1A
																	CPLX3
																	SNORD16
																	SNORD18A
																	SNORD18B
																	SNORD18C
																	SERINC4
																	C15orf62
																	GOLGA8N
																	C15orf56
																	PHGR1
																	EIF3J-AS1
																	CHEK2P2
																	LOC646214
																	CXADRP2
																	PDCD6IPP2
																	IGHV1OR15-3
																	REREP3
																	GOLGA8S
																	GOLGA8J
																	GOLGA8T
																	GOLGA8K
																	GOLGA6C
																	GOLGA6D
																	GOLGA8M
																	HSP90AB4P
																	SCARNA14
																	FBXO22-AS1
																	MIR626
																	MIR627
																	MIR628
																	MIR629
																	MIR630
																	MIR631
																	ANP32AP1
																	GOLGA6L6
																	LOC727924
																	GOLGA8O
																	GOLGA6L7P
																	GOLGA8H
																	PIN4P1
																	OIP5-AS1
																	LOC729739
																	GOLGA8CP
																	PWRN1
																	PWRN2
																	SNORD116-1
																	SNORD116-2
																	SNORD116-3
																	SNORD116-4
																	SNORD116-5
																	SNORD116-8
																	SNORD116-10
																	SNORD116-11
																	SNORD116-12
																	SNORD116-13
																	SNORD116-14
																	SNORD116-15
																	SNORD116-16
																	SNORD116-17
																	SNORD116-18
																	SNORD116-20
																	SNORD116-21
																	SNORD116-22
																	SNORD116-23
																	SNORD116-24
																	SNORD116-25
																	SNORD115-2
																	SNORD116-26
																	SNORD116-27
																	SNORD115-3
																	SNORD115-4
																	SNORD115-5
																	SNORD115-6
																	SNORD115-7
																	SNORD115-8
																	SNORD115-10
																	SNORD115-11
																	SNORD115-12
																	SNORD115-13
																	SNORD115-14
																	SNORD115-15
																	SNORD115-16
																	SNORD115-17
																	SNORD115-18
																	SNORD115-20
																	SNORD115-21
																	SNORD115-22
																	SNORD115-23
																	SNORD115-25
																	SNORD115-26
																	SNORD115-29
																	SNORD115-30
																	SNORD115-31
																	SNORD115-32
																	SNORD115-33
																	SNORD115-34
																	SNORD115-35
																	SNORD115-36
																	SNORD115-37
																	SNORD115-38
																	SNORD115-39
																	SNORD115-41
																	SNORD115-44
																	SNORD116-28
																	SNORD116-29
																	SNORD115-48
																	SNORD115-24
																	SNORD115-27
																	SNORD115-28
																	SNORD115-45
																	SNORD115-47
																	MIR147B
																	DNM1P35
																	LOC100128714
																	GABPB1-AS1
																	LOC100129973
																	LOC100130111
																	USP3-AS1
																	SRP14-AS1
																	ANKRD63
																	LOC100131315
																	HERC2P7
																	GOLGA8F
																	DCAF13P3
																	GOLGA8DP
																	JMJD7
																	PLA2G4B
																	POTEB2
																	ADPGK-AS1
																	LOXL1-AS1
																	WHAMMP1
																	LOC100288637
																	LOC100289656
																	MIR1233-1
																	MIR1272
																	MIR1266
																	MIR1268A
																	MIR1282
																	NDUFAF4P1
																	MIR2116
																	LOC100419583
																	LOC100422556
																	MIR3118-3
																	MIR1233-2
																	MIR4311
																	MIR3118-4
																	MIR3118-2
																	MIR4312
																	MIR4310
																	MIR4313
																	MIR3713
																	MIR3942
																	INAFM2
																	RAD51-AS1
																	IQCH-AS1
																	DPH6-AS1
																	SERF2-C15ORF63
																	DYX1C1-CCPG1
																	MIR4512
																	MIR4513
																	MIR4509-1
																	MIR4509-2
																	MIR4508
																	MIR4510
																	MIR4716
																	MIR4713
																	MIR4511
																	MIR4712
																	MIR4715
																	TMCO5B
																	MYZAP
																	MIR5701-2
																	MIR5701-1
																	SNORD116-30
																	SNORD115-46
																	LOC100996255
																	POTEB
																	RORA-AS2
																	GOLGA8R
																	NPTN-IT1
																	LOC101927079
																	LOC101928042
																	LOC101928134
																	LOC101928174
																	LOC101928227
																	EHD4-AS1
																	PLA2G4E-AS1
																	LOC101928414
																	LINC01491
																	PIGBOS1
																	LINC01413
																	LIPC-AS1
																	LOC101928725
																	RORA-AS1
																	PWRN3
																	GABRG3-AS1
																	LOC101928907
																	LOC101928988
																	LOC101929076
																	LOC101929151
																	THSD4-AS2
																	THSD4-AS1
																	C15orf59-AS1
																	LOC101929439
																	RNU6-7
																	MIR6085
																	MIR6881
																	MIR6882
																	MIR7973-2
																	MIR8067
																	MIR7973-1
																	MIR8063
																	LINC01169
																	LOC102723344
																	LOC102723481
																	LOC102723493
																	LOC102723640
																	POTEB3
																	LOC102725022
																	RNU6-2
																	PWRN4
																	PCAT29
																	SALRNA3
																	SALRNA2
																	LOC105370757
																	LOC105370792
																	LOC105370802
																	LOC105370829
																	LOC105370888
																	LOC105370941
																	LOC105370943
																	LOC105376731
																	BUB1B-PAK6

## Sheet: Table S3 MGCS3_amp_genes
cytoband	5q35.3	5q31.3	1q32.1	3q26.32	5q15	3q26.2	7q34	5q23.2	14q13.2	3q25.31	5q22.3	5q21.3	5q14.3	7q36.1	7q36.3	2q32.1	5q23.1	8q21.2	3q23	16p13.3
q value	8.6947e-11	1.5419e-09	0.005775	0.00051709	0.005775	0.0013292	0.030277	0.0014747	0.076491	0.038724	0.048519	0.056523	0.087905	0.056523	0.063775	0.16446	0.16446	0.16446	0.18525	0.2147
residual q value	4.2265e-08	0.0021652	0.005775	0.0071956	0.01333	0.022045	0.046509	0.054158	0.076491	0.090456	0.10107	0.11181	0.11691	0.12124	0.12722	0.16446	0.16446	0.16446	0.18525	0.2147
wide peak boundaries	chr5:176622708-180877976	chr5:143902079-144119266	chr1:204852086-204883764	chr3:178075320-179424135	chr5:95390458-96446585	chr3:169342046-170590641	chr7:142554532-142768718	chr5:121708137-124343464	chr14:33966107-36935658	chr3:155352677-155876951	chr5:115309075-116748094	chr5:105921744-105962413	chr5:86888281-86904989	chr7:151579076-152161833	chr7:155180159-155610473	chr2:162959485-205825599	chr5:118822158-118888300	chr8:85498815-85828938	chr3:142444604-142857612	chr16:5769960-5804165
genes in wide peak	CANX	[YIPF5]	NFASC	PIK3CA	GLRX	MECOM	PRSS1	CSNK1G3	CFL2	GMPS	CDO1	[RAB9BP1]	[LOC100505878]	PRKAG2	EN2	hsa-mir-1245	DTWD2	REXO1L2P	ATR	[MIR8065]
	DBN1			KCNMB2	PCSK1	CLDN11	MTRNR2L6	LOX	NFKBIA	SLC33A1	AP3S1			KMT2C	INSIG1	AOX1			PLS1
	F12			KCNMB3	TTC37	PRKCI		PPIC	PAX9	PLCH1	ATG12			GALNT11	CNPY1	ATP5G3			TRPC1
	FGFR4			ZNF639	RHOBTB3	SKIL		SNX2	PSMA6	C3orf33	TMED7			GALNTL5	BLACE	BMPR2			PCOLCE2
	FLT4			MFN1	ELL2	TERC		SNCAIP	RNU1-4		COMMD10			PRKAG2-AS1		CASP8			XRN1
	GRK6			GNB4	SPATA9	SEC62		SNX24	SRP54		FEM1C					CASP10
	GRM6			ZMAT3	ARSK	GPR160		PRDM6	NKX2-1		SEMA6A					CD28
	HK3			LINC01014	FAM81B	MYNN		FTMT	KIAA0391		LVRN					CHN1
	HNRNPAB			LOC101928739	LINC01554	SLC7A14		ZNF474	BAZ1A		TICAM2					CHRNA1
	HNRNPH1			KCNMB2-AS1	GPR150	LRRC31		MGC32805	NKX2-8		ARL14EPL					CLK1
	LTC4S				RFESD	PHC3		CEP120	RNU1-3		TMED7-TICAM2					COL3A1
	MGAT1				MIR583	ACTRT3		SRFBP1	RNU1-2		LOC101927100					COL5A2
	MAPK9				LOC101929710	LRRC34		LOC100505841	RNU1-1		LOC101927190					ATF2
	PROP1					LRRIQ4		LOC101927357	MBIP		SEMA6A-AS1					CTLA4
	SLC34A1					SAMD7		LOC101927379	PPP2R3C		LOC102467217					DLX1
	SNCB					LOC100128164		LINC01170	EAPP		LOC102467223					DLX2
	ZNF354A					LOC101928583			SNX6							DYNC1I2
	SQSTM1					MIR6828			BRMS1L							FRZB
	PDLIM7					LOC105374205			INSM2							GAD1
	ADAMTS2								SLC25A21							GALNT3
	MAML1								SPTSSA							MSTN
	GFPT2								RALGAPA1							GLS
	RGS14								SFTA3							GRB14
	LMAN2								IGBP1P1							HOXD1
	MGAT4B								FAM177A1							HOXD3
	B4GALT7								NKX2-1-AS1							HOXD4
	TBC1D9B								PTCSC3							HOXD8
	N4BP3								LINC00609							HOXD9
	ZNF346								LOC101927178							HOXD10
	TSPAN17								SNORA101B							HOXD11
	PRELID1															HOXD12
	ZNF354C															HOXD13
	C5orf45															HSPD1
	DDX41															HSPE1
	UIMC1															INPP1
	RAB24															ITGA6
	FAM193B															ITGA4
	TMED9															ITGAV
	NHP2															LRP2
	RNF130															MYO1B
	CLK4															NAB1
	CNOT6															NDUFB3
	NSD1															NEUROD1
	GMCL1P1															NFE2L2
	RMND5B															ORC2
	DOK3															PDE1A
	ZFP2															PDK1
	RUFY1															PLCL1
	PRR7															PMS1
	MXD3															SCN1A
	PHYKPL															SCN2A
	UNC5A															SCN3A
	COL23A1															SCN7A
	SCGB3A1															SCN9A
	ZNF354B															SP3
	OR2Y1															SSB
	LOC202181															SSFA2
	EIF4E1B															STAT1
	RASGEF1C															STAT4
	FAM153A															TFPI
	ZNF454															TTN
	C5orf60															SUMO1
	PRR7-AS1															WIPF1
	PFN3															FZD7
	ZNF879															SDPR
	MIR340															HAT1
	ZFP62															AGPS
	CBY3															PRKRA
	FAM153C															SLC25A12
	LOC728554															ABCB11
	AACSP1															B3GALT1
	LINC00847															NRP2
	MIR1229															CFLAR
	MIR4281															STK17B
	HEIH															GTF3C3
	LOC100996419															PPIG
	LOC101928445															CIR1
	LINC01574															BZW1
	LOC105377763															TLK1
																ABI2
																DHRS9
																CALCRL
																KLHL41
																UBE2E3
																MTX2
																NCKAP1
																RAPGEF4
																COBLL1
																SATB2
																SF3B1
																TMEFF2
																MOB4
																GORASP2
																SPATS2L
																HIBCH
																RNU6-1
																STK39
																METTL5
																OLA1
																ICOS
																SLC40A1
																PDE11A
																GULP1
																NOP58
																FKBP7
																ZAK
																PPIL3
																DNAJC10
																ASNSD1
																MFSD6
																FIGN
																STRADB
																WDR12
																ZC3H15
																DNAH7
																SLC39A10
																CYP20A1
																SPC25
																HECW2
																ALS2
																CWC22
																G6PC2
																MPP4
																NIF3L1
																PCGEM1
																OSGEPL1
																NABP1
																RAPH1
																CDK15
																TMEM237
																NBEAL1
																CFLAR-AS1
																PLEKHA3
																TRAK2
																BOLL
																C2orf47
																SCRN3
																FASTKD1
																CARF
																TTC21B
																METTL8
																CYBRD1
																CSRNP3
																PGAP1
																DCAF17
																COQ10B
																LNPK
																CDCA7
																WDR75
																C2orf88
																RAPGEF4-AS1
																SESTD1
																ANKRD44
																ZNF804A
																TTC30A
																MARS2
																ORMDL1
																OSBPL6
																NOSTRIN
																DIRC1
																PARD3B
																NUP35
																XIRP2
																TYW5
																RBM45
																BBS5
																CCDC173
																ICA1L
																RFTN2
																UBR3
																KCTD18
																ALS2CR12
																MYO3B
																DUSP19
																SATB2-AS1
																ANKAR
																TTC30B
																FAM117B
																ZSWIM2
																ZNF385B
																KLHL23
																PPP1R1C
																SGO2
																ALS2CR11
																SLC38A11
																GPR155
																FAM171B
																C2orf69
																HNRNPA3
																CERS6
																METAP1D
																CCDC150
																CCDC141
																LINC01305
																ERICH2
																FAM126B
																MLK7-AS1
																EVX2
																FTCDNL1
																LINC01116
																CERKL
																SP5
																HAGLR
																FSIP2
																C2orf66
																MIR10B
																LINC01124
																H3F3AP4
																PHOSPHO2
																DFNB59
																SNORD11
																SNORD70
																MIR561
																LOC729224
																SNORD11B
																MIR933
																LOC100128905
																LOC100130452
																LOC100130691
																NEMP2
																SP9
																MIR1246
																MIR1258
																MIR1245A
																SNORA70F
																MIR3128
																MIR3129
																MIR3606
																LOC100506124
																TTC21B-AS1
																HOXD-AS2
																TTN-AS1
																LOC100507140
																PHOSPHO2-KLHL23
																HSPE1-MOB4
																MIR4437
																MIR548AE1
																MIR1245B
																MIR4774
																MIR4444-1
																KIAA2012
																CERS6-AS1
																XIRP2-AS1
																OSGEPL1-AS1
																SCHLAP1
																LOC101926913
																LOC101927027
																LOC101927055
																LOC101927156
																LOC101927196
																LINC01473
																LOC101927406
																LOC101927431
																LOC101927482
																ANKRD44-IT1
																LOC101927596
																LOC101927619
																LOC101927641
																LOC101927795
																LOC101929633
																LOC101929680
																LOC101929753
																RNU6-7
																MIR6512
																MIR7704
																LOC102724058
																LINC01117
																HAGLROS
																RNU6-2
																DLX2-AS1
																LINC01090
																LOC105373764
																LOC105373782
																LOC105373805
																LOC105616981
																LOC105747689
																SNORA105A
																AOX3P-AOX2P

## Sheet: Table S3 MGCS3_del_genes
cytoband	1p36.13	9p23	3p24.3	3p21.1	2q37.1	9p21.3	2q35	3p12.2	4q24	6q23.1	8p12	3p12.1	6q27	2p16.3	9p23	1q42.3	3p14.1	1p31.1	3p14.3	3p14.2	4q26	3p14.2	11q24.3	3p14.1	13q21.1	13q12.13	19p13.3	3p13	4q34.3	8p11.21	4q31.23	6q16.1	14q24.2	11p15.4	16q23.3	18q12.3	3q13.33	8p23.1	10q21.2	21q21.1	15q21.1
q value	2.618e-07	1.8571e-06	9.6346e-06	3.0508e-07	2.5752e-07	8.4679e-05	2.5752e-07	0.00014315	0.00065585	0.00052385	0.0021527	0.0021527	0.00088888	0.0068644	0.0050228	0.0076785	0.00017429	0.014967	1.2135e-05	0.00065933	0.014527	0.00027683	0.038897	0.0096904	0.017864	0.036558	0.080727	0.024817	0.049294	0.1017	0.063184	0.12244	0.12045	0.12632	0.15022	0.14411	0.1565	0.20018	0.19148	0.23465	0.24117
residual q value	2.5752e-07	1.8072e-06	8.9906e-06	2.5089e-05	0.00011315	0.00011315	0.00018386	0.00029993	0.001196	0.0021527	0.0021527	0.0046078	0.0065511	0.0068644	0.0068644	0.0076785	0.0097128	0.01567	0.017798	0.02402	0.03664	0.040076	0.040076	0.044541	0.044541	0.062749	0.075815	0.098489	0.098489	0.10645	0.11914	0.11914	0.11914	0.12984	0.14479	0.14479	0.15682	0.21197	0.21197	0.21495	0.2452
wide peak boundaries	chr1:19332013-19595252	chr9:8310705-10619051	chr3:21406631-23195697	chr3:52287297-52835033	chr2:218975786-242193529	chr9:21865499-22448738	chr2:215843158-216039675	chr3:79765768-84639096	chr4:105162620-105684820	chr6:130144159-130827722	chr8:27627436-92168018	chr3:85381690-86075505	chr6:148735328-170805979	chr2:50636136-52432497	chr9:12818602-13107601	chr1:215550518-248956422	chr3:64683188-65355232	chr1:71234073-73311663	chr3:56618031-57601005	chr3:61249159-62400151	chr4:118606498-118686054	chr3:57929753-65928100	chr11:17383801-132338906	chr3:69122008-69742586	chr13:55173451-59665867	chr13:1-57477106	chr19:1-55581606	chr3:69986161-74264223	chr4:158799328-190214555	chr8:42530510-42697489	chr4:133148513-158179482	chr6:89890795-117277797	chr14:41597968-107043718	chr11:4921753-4988332	chr16:82625124-83509230	chr18:42039853-42745262	chr3:98578214-120398512	chr8:6968015-10518433	chr10:62364574-62806811	chr21:20799951-21723675	chr15:1-101991189
genes in wide peak	CAPZB	PTPRD	ZNF385D	ITIH1	hsa-mir-1244-1	CDKN2A	MREG	GBE1	PPA2	TMEM200A	ADRB3	CADM2	ACAT2	NRXN1	SNORD137	hsa-mir-664	ADAMTS9-AS2	NEGR1	ARF4	PTPRG	LOC729218	DNASE1L3	ACAT1	FRMD4B	PCDH17	PARP4	hsa-mir-643	GPR27	hsa-mir-1979	SMIM19	ANXA2P1	hsa-mir-2113	hsa-mir-1185-2	OR51G1	CDH13	LINC00907	ADPRH	DEFA1	ZNF365	NCAM2	ACTC1
		PTPRD-AS1	ZNF385D-AS1	ITIH3	AGXT	CDKN2B		LOC728290	ARHGEF38	SAMD3	ANK1	MIR5688	CCR6	LOC730100		ACTA1		NEGR1-IT1	HESX1	FEZF2	LOC101929741	FHIT	ACP2		PRR20A	ALOX5AP	hsa-mir-220c	PDZRN3	AGA		LRBA	AIM1	SERPINA3	OR51A4	MIR3182		ALCAM	DEFA3			ADAM10
		LOC105375972	ZNF385D-AS2	ITIH4	ALPI	CDKN2A-AS1			ARHGEF38-IT1		ASPH	CADM2-AS2	ESR1	MIR8485		ACTN2		LINC01360	FAM208A	C3orf14		FLNB	ACRV1		PRR20B	ATP12A	hsa-mir-1270-1	RYBP	SLC25A4		CLGN	AMD1	ACTN1	OR51A2	LOC101928417		ATP6V1A	DEFA5			ACAN
				NEK4	ALPP	CDKN2B-AS1			TET2-AS1		OSGIN2		GPR31	LOC105374596		PARP1			APPL1	PTPRG-AS1		PDHB	ACTN3		PRR20C	ATP7B	hsa-mir-220b	FOXP1	CASP3		CTSO	PRDM1	ACYP1		LOC101928446		CBLB	DEFB4A			ALDH1A3
				TNNC1	ALPPL2						CA1		IGF2R			ADSS			ARHGEF3			PTPRG	GRK2		PRR20D	BRCA2	ACP5	EBLN2	CLCN3		EDNRA	CCNC	AKT1		MIR8058		CD80	MSRA			ANPEP
				BAP1	KIF1A						CA2		KIF25			AGT			IL17RD			ATXN7	APLNR		MIR5007	CDK8	ACTN4	SHQ1	CPE		ELF2	COL10A1	ARF6				CD47	TNKS			ANXA2
				NISCH	BOK						CA3		LPA			ARF1			ASB14			ACOX2	ALDH3B1		LOC101926897	CDX2	AP2A1	PROK2	DCTD		FGA	EPHA7	ARG2				COL8A1	MFHAS1			APBA2
				STAB1	CHRND						CA8		MAS1			CAPN2			DNAH12			CADPS	ALDH3B2		LINC00374	RCBTB2	AES	PPP4R2	F11		FGB	FOXO3	BDKRB1				CPOX	SPAG11B			AQP9
				DNAH1	CHRNG						CALB1		MAP3K4			CHML			PDE12			PSMD6	BIRC2			CPB2	AKT2	LINC00870	ACSL1		FGG	FRK	BDKRB2				DRD3	PPP1R3B			B2M
				GNL3	COL4A3						RUNX1T1		AFDN			LYST			SPATA12			RPP14	BIRC3			ELF1	AMH	LINC00877	FAT1		GAB1	FYN	BMP4				GAP43	ERI1			BBS4
				SPCS1	COL4A4						CEBPD		OPRM1			CHRM3			ARHGEF3-AS1			FAM107A	APLP2			ESD	APLP1	EIF4E3	FRG1		GLRB	GPR6	ZFP36L1				GSK3B	CLDN23			BCL2A1
				PHF7	COL6A3						CHRNB3		PARK2			EPHX1			LOC105377102			PXK	APOA1			FGF9	APOC1	GXYLT2	GK3P		GRIA2	GRIK2	CALM1				LSAMP	DEFB104A			NBEAP1
				PBRM1	CRYBA2						CRH		PCMT1			EPRS			ARF4-AS1			FEZF2	APOA4			FOXO1	APOC1P1	MIR1284	GPM6A		GUCY1A3	HDAC2	SERPINA6				CD200	LOC157273			BLM
				GLT8D1	DES						CYP7A1		PDCD2			ESRRG						ADAMTS9	APOC3			FLT1	APOC2	SAMMSON	HMGB2		GUCY1B3	KPNA5	ENTPD5				RPL24	SGK223			BNC1
				SEMA3G	DTYMK						ADAM3A		PLG			FH						ABHD6	ARCN1			FLT3	APOC4	PDZRN3-AS1	HPGD		GYPA	LAMA4	CDKN3				UPK1B	LINC00599			BNIP2
				NT5DC2	EPHA4						DECR1		PSMB1			GALNT2						C3orf14	ARHGAP1			GJA3	APOE	LOC101927296	ING2		GYPB	MARCKS	FOXN3				ZNF80	DEFT1P			BUB1B
				GLYCTK	ACSL3						DUSP4		RPS6KA2			GNG4						THOC7	PHOX2A			GJB2	KLK3	FOXP1-AS1	IRF2		GYPE	POU3F2	CHGA				B4GALT4	DEFB105A			CA12
				MIR135A1	GBX2						E2F5		SLC22A1			GUK1						FAM3D	ARL2			GPR12	ASNA1	LOC105377162	KLKB1		IL15	PREP	CKB				NR1I2	DEFB106A			CAPN3
				SMIM4	GPC1						EIF4EBP1		SLC22A3			H3F3A						C3orf49	ARRB1			MLNR	ATP1A3		MTNR1A		SMAD1	REV3L	CRIP1				GUCA1C	DEFB107A			CHD2
				SNORD19	GPR35						EXTL3		SLC22A2			HLX						SNTN	ATM			GTF2F2	ATP4A		NEK1		MGST2	SIM1	CRIP2				DZIP3	DEFB109P1			CHRM5
				SNORD69	HDLBP						EYA1		SOD2			HNRNPU						SYNPR	FXYD2			GTF3A	ATP5D		NPY1R		NR3C2	SMPD2	DIO2				TOMM70	FAM86B3P			CHRNA3
				SNORD19B	AGFG1						FABP4		T			ITPKB						PRICKLE2	BAD			GUCY1B2	AXL		NPY5R		NDUFC1	MAP3K7	DIO3				COX17	LINC00965			CHRNA5
				ITIH4-AS1	DNAJB2						FABP5		TBP			KCNK1						C3orf67	BBS1			HMGB1	AZU1		MSMO1		NPY2R	NR2E1	DLST				CD96	USP17L8			CHRNA7
				GLYCTK-AS1	HTR2B						FGFR1		TCP1			LBR						KCTD6	CCND1			HTR2A	BAX		TLL1		GATB	TSPYL1	DYNC1H1				TFG	USP17L1			CHRNB4
				SNORD136	SP110						FNTA		TCP10			LGALS8						LINC00698	BDNF			PDX1	BCAT2		TLR3		PLRG1	DDO	EIF2S1				ST3GAL6	MIR124-1			CKMT1B
					IHH						ADAM2		TCTE3			MARK1						LINC00994	CXCR5			KPNA3	BCKDHA		VEGFC		POU4F2	SNX3	EIF5				HHLA2	DEFB103A			CLK3
					INHA						NPBWR1		DYNLT1			MTR						PTPRG-AS1	SERPING1			LCP1	BCL3		GLRA3		ABCE1	CD164	ELK2AP				FILIP1L	FAM90A7P			CRABP1
					INPP5D						GSR		THBS2			NID1						PSMD6-AS2	CAPN5			MAB21L1	HCN2		SORBS2		RPS3A	WISP3	EML1				MYH15	FAM90A10P			CSK
					IRS1						GTF2E2		EZR			NVL						ADAMTS9-AS2	VPS51			SMAD9	CEACAM1		SAP30		SFRP2	WASF1	ERH				NEPRO	DEFA10P			CSPG4
					KCNJ13						NRG1		VIP			PSEN2						PRICKLE2-AS1	MRPL49			MIPEP	BLVRB		HAND2		TDO2	FHL5	ESR2				ABI3BP	DEFB109P1B			CTSH
					NCL						HNF4G		RNASET2			RAB4A						MAGI1-AS1	ZNHIT2			NEK3	BSG		RAPGEF2		TLR2	ATG5	ESRRB				NECTIN3	USP17L4			CYP1A1
					NDUFA10						IKBKB		SYNJ2			RGS7						SYNPR-AS1	MPPED2			PABPC3	BST2		MFAP3L		UCP1	ZBTB24	FKBP3				ZBTB20	USP17L3			CYP1A2
					2022-09-02						IL7		LATS1			RYR2						THOC7-AS1	MYRF			PCDH8	C3		ADAM29		SMARCA5	FIG4	FNTB				ZBTB11	SPAG11A			CYP11A1
					NEU2						IMPA1		QKI			SRP9						PRICKLE2-AS2	TMEM258			UBL3	C5AR1		ANXA10		INPP4B	FUT9	FOS				MORC1	MIR597			CYP19A1
					NPPC						IDO1		WTAP			AURKAPS1						PRICKLE2-AS3	DAGLA			RB1	CA11		KLHL2		SNORD73A	TRAF3IP2	FUT8				GTPBP8	DEFA11P			DUT
					PAX3						LYN		AKAP12			TARBP1						C3orf67-AS1	CAPN1			RFC3	CACNA1A		SCRG1		LRAT	ASCC3	GALC				TAGLN3	DEFA1B			EPB42
					PDCD1						MCM4		UST			TBCE						ADAMTS9-AS1	CASP1			RFXAP	CALM3		PALLD		ANAPC10	BVES	GCH1				TRAT1	FAM66B			ETFA
					PDE6D						MMP16		PDE10A			TGFB2						MIR548BB	CASP4			RNF6	CALR		ANP32C		MAB21L2	SEC63	GMFB				IMPG2	PRR23D1			FAH
					SERPINE2						MOS		KATNA1			LEFTY2						LOC105377105	CASP5			RPL21	CAPNS1		FAM149A		LSM6	CDK19	GPX2				TIMMDC1	ZNF705G			FBN1
					PPP1R7						MYBL1		FGFR1OP			TLR5						FAM3D-AS1	CAT			SGCG	CAPS		FBXO8		TBC1D9	TSPYL4	GSTZ1				PLA1A	FAM66E			FES
					PSMD1						NBN		SCAF8			GPR137B							CBL			SLC7A1	CCNE1		PDLIM3		KIAA0922	UFL1	GTF2A1				GRAMD1C	ZNF705B			FGF7
					PTMA						OPRK1		TAB2			TP53BP2							SERPINH1			TPT1	CD22		SPOCK3		TRIM2	PNISR	BRF1				SIDT1	PRR23D2			GABPB1
					PTPRN						PDE7A		SYNE1			TSNAX							CD3D			TRPC4	CD33		AADAT		SLC7A11	FBXL4	HIF1A				TRMT10C	DEFB4B			GABRA5
					SNORD20						PENK		MTHFD1L			USH2A							CD3E			TUBA3C	SIGLEC6		GALNT7		NOCT	SESN1	HSPA2				SLC35A5	MIR548I3			GABRB3
					SAG						PLAG1		IPCEF1			WNT9A							CD3G			ZMYM2	CD37		CLDN22		ARFIP1	OSTM1	HSP90AA1				TMEM45A	MIR4660			GABRG3
					CCL20						PLAT		TIAM2			ZNF124							CD5			IFT88	CD70		HPF1		ZNF330	NDUFAF4	IFI27				IFT57	LOC101929128			GALK2
					SLC4A3						PNOC		LINC01558			HIST3H3							CD6			TNFSF11	CD79A		2022-03-01		FAM198B	DSE	ITPK1				DPPA4	LINCR-0001			GANC
					SP100						PMP2		FBXO5			GNPAT							MS4A1			SUCLA2	ADGRE5		NEIL3		ASIC5	TUBE1	JAG2				TMEM39A				GATM
					SPP2						POLB		RGS17			CDC42BPA							MS4A3			DLEU2	CDC34		TMA16		PCDH18	C6orf203	KLC1				ABHD10				GCHFR
					TUBA4A						PPP2CB		DLL1			DEGS1							CD44			TSC22D1	CDKN2D		UFSP2		DKFZP434I0714	CDC40	KTN1				TBC1D23				PDIA3
					SCG2						PKIA		MRPL18			KMO							CD59			CCNA1	CEACAM5		DDX60		OTUD4	RWDD1	LGALS3				CFAP44				GTF2A2
					CUL3						PRKDC		CLDN20			TAF1A							CFL1			MTMR6	CEBPA		CDKN2AIP		DCHS2	COQ3	LTBP2				NIT2				HDC
					DGKD						PEX2		NOX3			EXO1							CTSC			DCLK1	CEBPG		TENM3		FBXW7	SOBP	MARK3				POGLUT1				HEXA
					STK16						RAB2A		TFB1M			GGPS1							CHEK1			ZMYM5	CGB3		LRP2BP		MAML3	QRSL1	MAX				BBX				ONECUT1
					PER2						RP1		SNX9			TMEM63A							CHKA			KL	CEACAM3		FSTL5		TMEM184C	PDSS2	MGAT2				PCNP				IDH2
					LRRFIP1						RPL7		MPC1			TOMM20							CHRM1			ITM2B	CEACAM7		STOX2		PDGFC	HACE1	ATXN3				SENP7				IDH3A
					GPR55						RPS20		UNC93A			URB2							CHRM4			MTRF1	CEACAM8		CFAP97		RNF150	BEND3	MAP3K9				ARHGAP31				IGF1R
					TRIP12						SDCBP		MTRF1L			CEP170							CLNS1A			UTP14C	CEACAM4		FNIP2		PCDH10	PRDM13	ALDH6A1				CCDC191				IL16
					ECEL1						SFRP1		RMND1			AKT3							CNTF			NUP58	CIRBP		SH3RF1		SCOC	BACH2	MNAT1				KIAA1524				IPW
					EIF4E2						SLC20A2		PHF10			BPNT1							COX8A			FRY	TBCB		SPCS3		HHIP	POPDC3	MTHFD1				POPDC2				IREB2
					HDAC4						SNAI2		ERMARD			ZBTB18							CPT1A			LPAR6	CKM		TRAPPC11		ARHGAP10	MICAL1	NDUFB1				NFKBIZ				ISG20
					FARP2						STAR		AGPAT4			LEFTY1							CRY2			SLC25A15	AP2S1		CENPU		MAP9	MANEA	SIX6				ATG3				ISLR
					FARSB						TACC1		TULP4			SPHAR							CRYAB			LHFP	CLC		HAND2-AS1		NAA15	GPR63	OTX2				ZBED2				ITPKA
					ABCB6						TCEA1		PLEKHG1			CAPN9							CST6			TRIM13	CLPTM1		WWC2		SETD7	ARMC2	SERPINA5				CEP97				IVD
					ARL4C						TCEB1		ARID1B			SDCCAG8							CSTF3			USPL1	CNN1		CEP44		RAB33B	RPF2	PGF				C3orf52				LIPC
					RAMP1						TERF1		TMEM181			DUSP10							CTNND1			MRPS31	CNN2		SNX25		TTC29	MCHR2	SERPINA1				QTRT2				LOXL1
					SPEG						TPD52		ZBTB2			COG2							CTSW			SAP18	COMP		TKTL2		MND1	FAXC	SERPINA4				NAA50				LTK
					NMUR1						TTPA		SMOC2			RBM34							DDB1			DLEU1	COX6B1		CBR4		SLC10A7	GJA10	PIGH				CMSS1				SMAD3
					STK25						UBE2V2		ULBP3			FBXO28							DDB2			N4BP2L2	COX7A1		LOC90768		USP38	RTN4IP1	POLE2				RETNLB				SMAD6
					COPS8						VDAC3		ARMT1			ABCB10							DDX6			OLFM4	CRX		DDX60L		MGARP	USP45	PPM1A				CCDC54				MAN2A2
					CAPN10						WRN		ZDHHC14			OPN3							DDX10			POSTN	CSNK1G2		NAF1		FHDC1	SLC22A16	PPP2R5C				ADGRG7				MAN2C1
					SP140						FZD3		FRMD1			RAB3GAP2							DHCR7			GJB6	NCAN		WDR17		PRMT9	MFSD4B	PPP2R5E				MAATS1				MAP1A
					PASK						UBXN8		AGPAT4-IT1			TRIM58							DLAT			HSPH1	CYP2A6		ZFP42		PABPC4L	GTF3C6	PRKCH				PHLDB2				MEF2A
					ATG4B						KAT6A		LINC00574			AHCTF1							DLG2			WASF3	CYP2A7		SPATA4		ZNF827	KLHL32	LGMN				BOC				MEIS2
					OBSL1						NSMAF		CCDC170			OR1C1							DPAGT1			SUGT1	CYP2A13		ENPP6		SH3D19	SLC16A10	PSEN1				NXPE3				MFAP1
					DNPEP						RGS20		MYCT1			OR2M4							DRD2			LECT1	CYP2B6		ASB5		MGAT4D	BVES-AS1	PSMA3				LRRC58				MFGE8
					SH3BP4						ADAM18		ULBP2			OR2L2							EEF1G			WBP4	CYP2B7P		WWC2-AS2		DCLK2	CCDC162P	PSMC1				ZPLD1				TRPM1
					KCNE4						ADAM9		ULBP1			OR2L1P							ELF5			AKAP11	CYP2F1		FAM218A		FREM3	AK9	PSMC6				CD200R1				MPI
					NGEF						RIPK2		LPAL2			OR2T1							MARK2			EXOSC8	DAPK3		C4orf45		MMAA	NT5DC1	PTGDR				DCBLD2				MYO1E
					SNORD82						GGH		PPP1R14C			TAF5L							CTTN			FNDC3A	DBP		TRIM60		RBM46	FAM26D	PTGER2				FAM172BP				MYO5A
					SNED1						CPNE3		RSPH3			DISC2							ESRRA			PDS5B	CFD		TMEM192		TIGD4	ZUFSP	ABCD4				LINC00635				MYO9A
					GIGYF2						CHRNA6		TTLL2			DISC1							ETS1			VWA8	DHPS		RWDD4		TMEM154	FAM162B	PYGL				DPPA2				NDN
					TRAF3IP1						TRPA1		FAM120B			CNIH4							EXT2			ZC3H13	DMPK		PRIMPOL		ELMOD2	HS3ST5	RAD51B				CCDC80				NEDD4
					CNPPD1						ASH2L		FNDC1			PYCR2							F2			SPG20	DMWD		TRIML2		RNF175	GPRC6A	MOK				BTLA				NEO1
					GMPPA						MSC		LRP11			RRP15							FANCF			LRCH1	DNASE2		CCDC110		LOC340017	RFX6	ARID4A				SPICE1				NMB
					ANO7						KCNB2		SERAC1			DESI2							FAU			MTUS2	DNM2		CYP4V2		PRSS48	VGLL2	RN7SL1				LOC152225				NTRK3
					PRLH						CYP7B1		PPIL4			SCCPDH							MS4A2			FAM230C	DNMT1		F11-AS1		GUSBP5	LACE1	RPL36AL				IGSF11				OAZ2
					THAP4						BAG4		LINC00473			TRIM17							FDX1			SACS	ARID3A		LINC01098		SLC7A11-AS1	MMS22L	RPS29				C3orf30				OCA2
					ANKMY1						MTFR1		SYTL3			KCTD3							FEN1			INTS6	ECH1		LOC339975		LINC00616	FAM26E	RTN1				GPR156				FURIN
					SCLY						ST18		SFT2D1			ARID4B							FGF3			LATS2	EEF2		TRIML1		TNRC18P1	SCML4	SEL1L				TIGIT				PCSK6
					ASB1						TOX		GINM1			EGLN1							FGF4			CKAP2	EFNA2		ANKRD37		HHIP-AS1	CEP57L1	SRSF5				USF3				PDE8A
					CAB39						RB1CC1		TAGAP			MAP10							FKBP2			NUFIP1	MEGF8		LOC389247		C4orf51	PPIL6	SIX1				ZDHHC23				PKM
					UGT1A10						LYPLA1		PACRG			2022-03-02							FLI1			SNORD102	ELANE		TRIM61		LOC729307	LINC01268	SLC8A3				PLCXD2				PLCB2
					UGT1A8						NCOA2		RAET1E			SUSD4							FOLH1			NBEA	ELAVL1		HELT		FAM160A1	FLJ34503	SLC10A1				GCSAM				PLIN1
					UGT1A7						ARFGEF1		CNKSR3			KIF26B							FOLR1			RGCC	ELAVL3		LINC01060		LOC729870	RSPH4A	SNAPC1				TUSC7				PML
					UGT1A6						DCTN6		RAET1L			GPATCH2							FOLR2			MED4	EMP3		FAM92A1P2		SMARCA5-AS1	LINC00222	SOS2				LINC00636				POLG
					UGT1A5						AP3M2		PNLDC1			HEATR1							FOLR3			DNAJC15	ADGRE1		LOC441052		SCOC-AS1	LIN28B	SPTB				SLC9C1				PPIB
					UGT1A9						COPS5		LOC154449			SLC30A10							FSHB			ALG5	EPOR		C4orf47		MIR548G	FAM26F	STYX				PDCL3P4				MAPK6
					UGT1A4						RBPMS		DACT2			ZNF692							FTH1			VPS36	NR2F6		GALNTL6		LOC100419170	GSTM2P1	TGFB3				DUBR				MAP2K1
					UGT1A1						WWP1		C6orf118			IARS2							FUT4			POLR1D	ERCC1		FRG2		MIR3140	RFPL4B	TNFAIP2				TMPRSS7				MAP2K5
					UGT1A3						STMN2		OSTCP1			ENAH							SLC37A4			CRYL1	ERCC2		SLED1		MIR3139	FAM229B	TRAF3				CD200R1L				PSMA4
					FEV						ERLIN2		WDR27			NUP133							LRRC32			PHF11	ERF		FLJ38576		LINC01095	TSG1	TSHR				LNP1				PTPN9
					PID1						PROSC		PACRG-AS1			ERO1B							GAS2			POMP	FBL		MIR578		LINC00613	TRAF3IP2-AS1	VRK1				FLJ22763				RAB27A
					ATG16L1						RRS1		PRR18			FMN2							GIF			UFM1	ETFB		LINC00290		LOC100507639	MIR587	WARS				LINC01205				RAD51
					ANKZF1						SULF1		LOC285804			COQ8A							GNG3			ATP8A2	ETV2		LOC728175		MIR4453	MCHR2-AS1	XRCC3				MIR198				RASGRF1
					USP40						DDHD2		ZC3H12D			ZNF695							GRIA4			IL17D	FARSA		MIR3945HG		MIR4799	TPI1P3	YY1				TMEM30CP				RCN2
					HJURP						KIF13B		NUP43			GJC2							GRIK4			MPHOSPH8	FCAR		CLDN24		LINC00499	METTL24	ZBTB25				LINC00488				RLBP1
					HES6						HEY1		RAET1G			SIPA1L2							GRM5			SOHLH2	FCER2		DUX4		LOC100996286	LIN28B-AS1	DPF3				MIR567				RORA
					ASIC4						TRAM1		SUMO4			ZP4							GSTP1			ENOX1	FCGRT		MIR1305		LOC101927636	TRAPPC3L	GPR68				MIR568				RPL4
					DOCK10						LEPROTL1		C6orf120			RHOU							GTF2H1			RCBTB1	FLT3LG		DBET		SMAD1-AS2	TSTD3	TCL1A				ZBTB11-AS1				RPLP1
					C2orf83						SPIDR		IYD			TFB2M							GUCY1A2			PSPC1	FOSB		MIR548T		LOC101927849	CD24	GPR65				ZBTB20-AS1				RPS17
					MFF						LY96		DKFZp451B082			GREM2							H2AFX			NUDT15	FPR1		MIR4276		DEAR	MIR2113	NUMB				LINC00882				RYR3
					ACKR3						SGK3		TCP10L2			ACBD3							HMBS			GPALPP1	FPR2		MIR3945		MIR7849	LOC100422737	ADAM21				MIR3921				SCG5
					RNPEPL1						ADGRA2		LOC401286			SMYD3							SLC29A2			TNFRSF19	FPR3		MIR3688-1		LOC102724776	MIR4464	ADAM20				PVRL3-AS1				SH3GL3
					WDFY1						LINC00588		LINC00242			2022-03-01							HSPA8			SUPT20H	FTL		LINC01207		SMAD1-AS1	MIR4643	ADAM6				LINC01279				SLC12A1
					NYAP2						PTTG3P		LINC01624			ARV1							HSPB2			CENPJ	FUT1		APELA		LOC105377448	MIR548AI	DLK1				LINC00901				SNRPA1
					GAL3ST2						RNU105C		GTF2H5			AIDA							DNAJC4			THSD1	FUT2		LOC100506085		LOC105377458	LOC100996634	CCNK				IGSF11-AS1				SNRPN
					RAB17						SNORD54		LINC00602			JMJD4							HTR3A			RNF17	FUT3		LOC100506107		LOC105377480	MANEA-AS1	CDKL1				MIR4445				SNX1
					COPS7B						STAU2		LOC441178			C1orf35							IGHMBP2			CYSLTR2	FUT5		LOC100506122		LOC105377623	LOC101927314	DCAF5				MIR4796				SORD
					MRPL44						DKK4		RPS18P9			TTC13							IL10RA			SPRYD7	FUT6		LINC01093			LOC101927365	ALKBH1				MIR548AB				SPINT1
					TRPM8						LSM1		LOC645967			PGBD5							IL18			COG6	GAMT		LOC100506272			LOC101927640	EIF2B2				MIR4446				SRP14
					ATG9A						BHLHE22		RAET1K			C1orf115							INCENP			XPO4	GCDH		MIR4455			LOC101927686	MTA1				MIR4447				TCF12
					MLPH						MRPS28		AFDN-AS1			HHIPL2							INPPL1			MRPL57	GIPR		MIR4454			LOC101927768	NEMF				CFAP44-AS1				NR2F2
					FAM134A						MRPL15		SNORA20			ZNF669							STT3A			SMIM2	GNA11		MIR3688-2			CASC6	PNMA1				PLCXD2-AS1				THBS1
					GLB1L						PURG		SNORA29			ZNF672							CD82			NAA16	GNA15		LOC101928052			ARMC2-AS1	RPS6KA5				ZBTB20-AS4				TJP1
					CHPF						PI15		TMEM242			PCNX2							KCNA4			RNASEH2B	GNG7		LOC101928131			MIR7641-2	TRIP11				B4GALT4-AS1				TLE3
					IQCA1						ZC2HC1A		LOC729603			WDR26							KCNC1			DHRS12	GPI		LINC01179			LOC105377924	NRXN3				ST3GAL6-AS1				TP53BP1
					NHEJ1						LACTB2		PACRG-AS3			SH3BP5L							KCNJ1			RUBCNL	GPR4		LINC01612			LOC105377962	AKAP5				ARHGAP31-AS1				TPM1
					FAM124B						RMDN1		HGC6.3			OR2L5							KCNJ5			PROSER1	GPR32		LOC101928314				SPTLC2				LSAMP-AS1				HSP90B2P
					TM4SF20						GOLGA7		UST-AS1			OR2G3							KCNJ11			CDADC1	FFAR1		LOC101928509				BAG5				LOC101926968				TYRO3
					C2orf54						SCARA3		LOC100129518			OR2G2							KRTAP5-9			CAB39L	FFAR3		LOC101928551				C14orf2				HP09053				TYRO3P
					TUBA4B						ATP6V1H		C6orf99			OR2C3							LDHA			CCDC70	FFAR2		LOC101928590				CDC42BPB				LOC101929411				UBE3A
					ARMC9						OTUD6B		LOC100131532			TRIM11							LDHC			COG3	MKNK2		LINC01099				TCL1B				LOC101929579				MKRN3
					EFHD1						SARAF		AIRN			MIXL1							FADS1			SETDB2	GPX4		WWC2-AS1				RGS6				LOC101929607				SLC30A4
					SPHKAP						SNTG1		LOC100289495			SPRTN							FADS3			KATNAL1	GRIK5		LINC01262				SUSD6				LINC01215				AP3B2
					SLC19A3						GDAP1		MIR1913			OBSCN							LMO2			KBTBD7	GRIN2D		LOC101930370				KIAA0586				LOC101929694				PWAR5
					ILKAP						CNGB3		MIR1202			NTPCR							VWA5A			EBPL	ARHGAP35		MIR6082				DLGAP5				LOC101929717				ANP32A
					ITM2C						WHSC1L1		MIR1273C			EFCAB2							LRP4			MEDAG	GSK3A		LOC102723766				FAM30A				LOC101929754				ST8SIA2
					RHBDD1						IMPAD1		MIR3918			MLK4							LRP5			KBTBD6	GTF2F1		LVCAT8				AREL1				MIR8076				SEMA7A
					ING5						TMEM70		MIR3939			ZNF496							LTBP3			STARD13	GYS1		LOC105377590				TECPR2				ZBTB20-AS3				CILP
					MGC16025						ELP3		MIR3692			C1orf198							CAPRIN1			N4BP2L1	GZMM		LINC01596				GOLGA5				LOC105374060				PIAS1
					DNER						THAP1		SYNE1-AS1			DISP1							MAP6			TPTE2	HAS1						MED6								EIF3J
					B3GNT7						ARMC1		KIF25-AS1			WNT3A							MCAM			EPSTI1	FOXA3						CNIH1								JMJD7-PLA2G4B
					SP140L						CCDC25		CAHM			HIST3H2A							MDK			ARL11	HNRNPL						GPHN								RAB11A
					LOC93463						UBE2W		MIR4466			ZNF670							MEN1			WDFY2	HPN						VTI1B								SNAP23
					STK11IP						BRF2		MIR4644			NLRP3							SCGB2A1			N4BP2L2-IT2	HRC						FBLN5								PEX11A
					MOGAT1						TMEM55A		RAET1E-AS1			COX20							SCGB2A2			LINC00284	PRMT1						BATF								IQGAP1
					AGAP1						CHD7		RPS6KA2-AS1			SNAP47							MAP3K11			CSNK1A1L	DNAJB1						SIVA1								ALDH1A2
					TWIST2						INTS9		SYNJ2-IT1			CCSAP							KMT2A			RXFP2	ICAM1						NPC2								HERC2
					DIS3L2						PAG1		RPS6KA2-IT1			LYPLAL1							MMP1			TEX26	ICAM3						AHSA1								HERC1
					NEU4						PBK		EZR-AS1			OR2M5							MMP3			PRR20A	ICAM4						EXOC5								SNURF
					AP1S3						ZNF395		LOC101929122			OR2M3							MMP7			FAM216B	IL11						CGRRF1								PSTPIP1
					SGPP2						TEX15		PACRG-AS2			OR2T12							MMP8			LACC1	IL12RB1						CYP46A1								PRC1
					SPATA3						C8orf44		LOC101929297			OR14C36							MMP10			LINC00330	ILF3						PAPOLA								USP8
					TMEM198						JPH1		LOC101929420			OR2T34							MMP12			HNRNPA1L2	INSL3						ACOT2								CCNB2
					ZFAND2B						C8orf4		LOC101929460			OR2T10							MMP13			ST13P4	INSR						TMED10								SLC28A2
					FBXO36						CPA6		LINC01615			OR2T4							MRE11A			B3GLCT	IRF3						FERMT2								SLC28A1
					MTERF4						PLEKHA2		LOC101929504			OR2T11							MTNR1B			DGKH	JAK3						PTPN21								SLC24A1
					UBE2F						PRDM14		LOC101929523			DNAH14							MYBPC3			CCDC122	JUNB						C14orf1								CCPG1
					OTOS						SNX16		MIR7161			OR2B11							MYO7A			STOML3	JUND						WDHD1								GCNT3
					COPS9						NECAB1		MIR7641-2			WDR64							MYOD1			EEF1DP3	KCNA7						MAP4K5								COPS2
					OR6B3						SOX17		LOC102723831			C1orf131							NCAM1			AMER2	KCNC3						NID2								TRIP4
					LOC150935						ZBTB10		LOC102724053			SPATA17							NDUFC2			USP12	KCNJ14						VASH1								TGM5
					LINC01107						DUSP26		LOC102724152			EDARADD							NDUFS3			MTIF3	KCNN1						ATG14								COX5A
					LOC151174						CHCHD7		LOC102724357			MRPL55							NDUFV1			GSX1	KCNN4						ZBTB1								STOML1
					ERFE						HMBOX1		LOC102724511			HIST3H2BB							NDUFS8			ERICH6B	KIR2DL1						SNW1								HOMER2
					CCDC140						EFCAB1		LOC105378047			BROX							NELL1			SPERT	KIR2DL2						PCNX1								PIGB
					SLC23A3						ZMAT4		LOC105378052			SLC35F3							NFRKB			DLEU7	KIR2DL3						DAAM1								KIF23
					LINC00608						ZFAND1		LOC105378068			B3GALNT2							NNMT			FAM124A	KIR2DL4						SAMD4A								IGDCC3
					SLC16A14						ZFHX4		LOC105378098			GCSAML							NPAT			TPTE2P3	KIR2DS1						TTLL5								ZNF592
					LOC151475						RNF122		MEAT6			GCSAML-AS1							NRGN			LRRC63	KIR2DS3						FAM179B								PPIP5K1
					LINC00471						CSPP1		LOC105378123			CNIH3							NUMA1			CTAGE10P	KIR2DS4						RCOR1								AQR
					LOC151484						VCPIP1		LOC105378127			LINC01341							OMP			EEF1AKMT1	KIR2DS5						SYNE2								SECISBP2L
					MSL3P1						ZNF703		LOC105378137			EXOC8							OSBP			SKA3	KIR3DL1						PACS2								KIAA0101
					DAW1						TTI2		LOC105378146			LOC149373							OVOL1			MICU2	KIR3DL2						ANGEL1								ARHGAP11A
					C2orf57						RAB11FIP1					RNF187							P2RX3			SPATA13	KIR3DS1						PPP1R13B								LCMT2
					TIGD1						PREX2					SDE2							P2RY2			LNX2	KLK1						DICER1								SV2B
					LOC200772						RNF170					CNST							P2RY6			SLC25A30	KLK2						ZFYVE26								ARNT2
					CFAP65						SLCO5A1					CCDC185							PAFAH1B2			ZDHHC20	LAIR1						TTC9								USP3
					C2orf72						CRISPLD1					PLD5							PAK1			PAN3	LAIR2						KLHDC2								SLC12A6
					RTP5						TM2D2					C1orf100							PAX6			SUGT1P3	LDLR						FLRT2								NR2E3
					LOC285095						POMK					IBA57							PC			SIAH3	LGALS4						PLEKHG3								BCL2L10
					DUSP28						GINS4					OR2T6							PDE2A			KCNRG	LGALS7						SIPA1L1								HCN4
					MROH2A						HOOK3					LOC255654							PGA5			LINC00282	LHB						DCAF4								SCAMP2
					ESPNL						PLPP5					C1orf101							PGR			SLC46A3	LIG1						KIF26A								SNUPN
					ECEL1P2						MAK16					PGBD2							PLCB3			ANKRD20A9P	LIM2						TMEM251								PDCD7
					SPATA3-AS1						TRIM55					OR2L13							POLR2G			C1QTNF9	LIPE						PLEK2								TSPAN3
					RBM44						FUT10					OR14A16							POU2AF1			FREM2	LRP3						TIMM9								FEM1B
					AQP12A						LRRCC1					LIN9							PPP1CA			NEK5	CYP4F3						TCL6								RASGRP1
					KLHL30						DNAJC5B					VN1R5							PPP2R1B			LINC00442	BCAM						MLH3								SERF2
					RESP18						PSKH2					ZNF678							PPP2R5B			TPTE2P6	LYL1						ATP5S								AP3S2
					C2orf82						FAM110B					PRSS38							PRCP			KCTD4	MAG						KCNH5								DENND4A
					OR6B2						CHMP4C					LOC339529							PRG2			RASL11A	MAN2B1						FOXN3-AS2								SNAPC5
					ASB18						TGS1					LINC01139							THAP12			C1QTNF9B	MATK						GPR132								HMG20A
					FLJ43879						XKR4					OR6F1							PSMC3			SHISA2	BORCS8-MEF2B						POMT2								CORO2B
					MIR149						SMIM19					OR2W3							PTPRCAP			NHLRC3	RAB8A						ERO1A								SEMA4B
					MIR153-1						SLC26A7					OR2T8							PTPRJ			SERP2	MAP3K10						COQ6								CIB2
					DNAJB3						PCMTD1					OR2T3							PTS			ANKRD20A19P	MLLT1						ATL1								CIB1
					LOC440934						C8orf34					OR2T29							NECTIN1			SERTM1	MYO1F						FCF1								MTHFS
					MIR375						GOT1L1					IRF2BP2							PYGM			LINC00547	MYBPC2						RDH11								ARID3B
					LOC643387						TMEM68					MIA3							RAB3IL1			LINC00548	GADD45B						SERPINA10								GNB5
					LOC646736						ADHFE1					STUM							RAB6A			TUSC8	MYO9B						NIN								ARPP19
					PRSS56						UBXN2B					FAM89A							MAP4K2			MIR15A	HNRNPM						GLRX5								CLPX
					AQP12B						PXDNL					CAPN8							RAD9A			MIR16-1	CEACAM6						COX16								MORF4L1
					SNORA75						GPAT4					COA6							RAG1			ATP5EP2	NDUFA3						DACT1								SLC27A2
					LOC654841						UNC5D					C1orf229							RAG2			LINC00544	NDUFA7						ATP6V1D								ABHD2
					SCARNA6						LETM2					OR2M1P							RAPSN			LINC00545	NDUFB7						EVL								ADAMTS7
					SCARNA5						DCAF4L2					OR11L1							RARRES3			ALG11	NFIC						GSKIP								AKAP13
					MIR562						RALYL					OR2L8							RBM4			C1QTNF9B-AS1	NFIX						JKAMP								GPR176
					D2HGDH						HGSNAT					OR2AK2							RCN1			SNORA27	NFKBIB						CINP								CHP1
					LOC728323						RDH10					OR2L3							RDX			TSC22D1-AS1	NKG7						DHRS7								OIP5
					LOC100129175						ESCO2					OR2M2							RELA			BASP1P1	CNOT3						C14orf166								ITGA11
					PP14571						FBXO16					OR2T33							DPF2			TPTE2P1	NOTCH3						ASB2								CHSY1
					LOC100286922						SLC7A13					OR2M7							SNORD15A			URAD	NOVA2						SIX4								BAHD1
					MIR1471						MCMDC2					OR2G6							ROM1			ZAR1L	NPAS1						ZFYVE1								FAN1
					MIR1244-1						CLVS1					C1orf140							RPS3			LINC00598	NPHS1						CPSF2								CEP152
					BOK-AS1						NKX6-3					FAM177B							RPS6KB2			LINC00371	NRTN						KCNK10								MAPKBP1
					MIR1244-3						KCNU1					ZNF847P							RPS25			SERPINE3	NTF4						GNG2								GOLGA8A
					MIR1244-2						SBSPON					OR2T2							SAA1			MIPEPP3	NUCB1						KLHL28								ZNF609
					MIR3133						CNBD1					OR2T5							SAA2			SNORA31	OAZ1						TMEM260								TBC1D2B
					MIR3131						TMEM64					OR14I1							SAA3P			MIR621	P2RY11						PRPF39								RTF1
					MIR4268						IDO2					OR2T27							SAA4			CCDC169	PAFAH1B3						FBXO34								MESDC2
					MIR3132						SDR16C5					OR2T35							SC5D			PRR20B	PALM						CDCA4								CYFIP1
					MIR4269						HTRA4					MIR194-1							SCN2B			PRR20C	PDE4A						NRDE2								ACSBG1
					AGAP1-IT1						ADAM32					MIR215							SCN4B			PRR20D	PDE4C						ATG2B								KIAA1024
					UBE2F-SCLY						ATP6V0D2					TRIM67							SDHD			ANKRD26P3	PEPD						UBR7								MGA
					MIR4439						YTHDF3					MAP1LC3C							ST3GAL4			LINC00462	PIK3R2						DNAAF2								DMXL2
					MIR4777						C8orf46					H3F3AP4							SIPA1			LINC00543	PIN1						C14orf105								SYNM
					MIR2467						ADAM5					GTF2IP20							SLC1A2			LINC00426	PLAUR						EXD2								VPS39
					MIR4440						SCARA5					BECN2							SLC3A2			TPT1-AS1	FXYD1						VRTN								FAM189A1
					MIR4786						FAM183CP					OR2W5							SLN			LINC00421	FXYD3						MIS18BP1								TMED3
					MIR4441						RNF5P1					OR13G1							SORL1			PAN3-AS1	POLD1						SYNJ2BP								AP4E1
					MIR5001						LOC286177					DUSP5P1							SPI1			MIR1297	POLR2E						SLC39A9								SEC11A
					MIR5702						LOC286178					C1orf145							SPTBN2			MIR759	POLR2I						MEG3								CCNDBP1
					MIR5703						NKAIN3					IBA57-AS1							SRPRA			MIR2276	POLRMT						FLVCR2								DAPK2
					LOC100996693						LINC01289					LYPLAL1-AS1							SSRP1			MIR320D1	POU2F2						GPATCH2L								EID1
					CAPN10-AS1						LINC01299					SNRPD2P2							ST14			MIR3168	PPP2R1A						PPP4R3A								NPAP1
					LINC01237						PPP1R42					MT1HL1							STX3			MIR4305	PPP5C						BTBD7								GABARAPL3
					LOC101928111						C8orf34-AS1					RPS7P5							STX5			MINOS1P1	PRKACA						AP5M1								HYPK
					LOC101928881						LACTB2-AS1					LYPD8							ABCC8			MIR3613	PRKCG						TDP1								ARIH1
					MIR6811						POTEA					SNORA14B							TAGLN			LINC00540	PKN1						ZNF839								SIN3A
					LOC102723927						SLC10A5					SNORA36B							TCN1			SACS-AS1	PRKCSH						SPATA7								TMEM87A
					LINC01173						CA13					TGFB2-AS1							TECTA			LINC00327	MAP2K2						ACTR10								ULK3
											NUGGC					LINC01347							THRSP			OR7E37P	MAP2K7						YLPM1								RPAP1
											C8orf86					LINC01348							THY1			TEX26-AS1	PSPN						KCNK13								GLCE
											FAM150A					BTNL10							TM7SF2			FRY-AS1	PRRG2						CCDC177								DKFZP434L187
											XKR9					LOC100130331							TPH1			LINC00445	KLK7						C14orf132								PYGO1
											LOC392232					RNA5S1							TRAF6			SPG20-AS1	KLK6						DDX24								BLOC1S6
											LOC401463					RNA5S2							TRPC6			VWA8-AS1	KLK10						ADCK1								FBXO22
											C8orf59					RNA5S3							TSG101			INTS6-AS1	PRTN3						TMEM63C								VPS33B
											MIR124-2					RNA5S4							TYR			LINC00458	PSG1						PELI2								GREM1
											MIR2052HG					RNA5S5							UCP2			CPB2-AS1	PSG2						RHOJ								MRPL46
											SDR16C6P					RNA5S6							UCP3			CCDC169-SOHLH2	PSG3						GALNT16								OR4F4
											C8orf22					RNA5S7							SCGB1A1			MIR4499	PSG4						PLEKHH1								RNU6-1
											LINC00293					RNA5S9							UPK2			MIR4703	PSG5						TXNDC16								RNU5A-1
											LINC00251					RNA5S10							UVRAG			TPTE2P5	PSG6						TRMT5								RNU5B-1
											ZNF704					RNA5S11							VEGFB			LINC00408	PSG7						UNC79								NPTN
											LINC00589					RNA5S12							BEST1			LINC00539	PSG9						BEGAIN								FOXB1
											MBOAT4					RNA5S13							WNT11			MIR5007	PSG11						FANCM								RPUSD2
											MIR486-1					RNA5S14							WT1			MIR5693	PSMC4						PPP4R4								TUBGCP4
											SNHG6					RNA5S15							SF1			MIR5006	PSMD8						ZNF410								SLCO3A1
											SNORD87					RNA5S16							ZFPL1			LINC00566	PTBP1						NGB								SCG3
											UG0898H09					RNA5S17							ZBTB16			LINC00562	PTGER1						RBM25								TMOD3
											FABP9					LOC100287497							ZNF202			PDX1-AS1	PTGIR						SAV1								TMOD2
											FABP12					LINC00582							CSRP3			LINC00558	PTPRH						VIPAS39								EHD4
											SNORD13					LGALS8-AS1							PDHX			LINC00563	PTPRS						SMOC1								SCAPER
											LOC728024					MIR1182							FOSL1			LINC00572	PVR						MOAP1								DUOX2
											C8orf88					MIR1537							CUL5			LINC00441	NECTIN2						DIO3OS								MYEF2
											STAU2-AS1					MIR548F3							PICALM			MED4-AS1	RAB3A						IRF2BPL								HDGFRP3
											RBPMS-AS1					MIR664A							FZD4			LINC00297	RAD23A						MPP5								RPS27L
											TCF24					LINC00184							BBOX1			USP12-AS1	RELB						INF2								NDUFAF1
											MIR124-2HG					TSNAX-DISC1							PPFIA1			USP12-AS2	UPF1						PCNX4								RSL24D1
											LOC100130298					MIR320B2							SLC43A1			DLEU7-AS1	RFX1						GPR135								NUSAP1
											C8orf89					MIR3123							DGKZ			HTR2A-AS1	RFX2						GNPNAT1								EMC4
											LRRC69					MIR3124							CHST1			MTUS2-AS1	RPL18						BCL11B								RASL12
											LOC100130964					MIR3620							BARX2			LINC00332	RPL18A						OTUB2								SPG21
											MSC-AS1					MIR3916							API5			ENOX1-AS2	RPL28						ZFYVE21								SPTBN5
											SBF1P1					TAF1A-AS1							MADD			LINC00350	MRPS12						MEG8								NGRN
											ZFHX4-AS1					ITPKB-IT1							OR7E2P			LINC00365	RPS9						WDR25								RHCG
											LOC100287846					LINC01354							JRKL			LINC00366	RPS11						VCPKMT								HACD3
											REXO1L2P					LINC01132							CTSF			LINC00398	RPS15						LINC00341								CTDSPL2
											MIR2052					CHRM3-AS2							EED			LINC00400	RPS16						ZC2HC1C								KLF13
											MIR4287					ZNF670-ZNF695							FADD			LINC00417	RPS19						C14orf169								RAB8B
											MIR3148					MIR4428							BANF1			LINC00423	RPS28						CLMN								BTBD1
											MIR4288					MIR4753							ZPR1			LINC00457	RRAS						CATSPERB								TM6SF1
											MIR3149					MIR4454							MTMR2			LINC00424	RTN2						ZC3H14								DUOX1
											MIR3622A					MIR4666A							RPS6KA4			LINC00571	RYR1						RIN3								CSNK1G1
											MIR3622B					MIR4677							AIP			SPATA13-AS1	SAFB						L2HGDH								ZFAND6
											LINC01602					MIR4671							SYT7			STARD13-AS	CLEC11A						C14orf159								MAGEL2
											LINC01301					MIR4427							SART1			RNASEH2B-AS1	SCN1B						BBOF1								DLL4
											LINC00967					MIR5096							USP2			SLC25A30-AS1	CCL25						TMEM121								SCAND2P
											RRS1-AS1					MIR4742							SLC6A5			SMIM2-IT1	SEPW1						DDHD1								INO80
											LINC01592					MIR5008							FIBP			MRPS31P5	SGTA						SGPP1								FAM63B
											LINC01603					HLX-AS1							PCSK7			LINC00621	SH3GL1						TMX1								RNF111
											OTUD6B-AS1					CHRM3-AS1							HTR3B			LOC101928697	SLC1A5						AMN								ZNF280D
											SMIM18					LINC00210							ZW10			LINC00463	SLC1A6						SLIRP								TRPM7
											LINC01605					LOC101927143							MTA2			LINC00437	SLC5A5						DNAL1								VPS13C
											LOC100507464					LOC101927164							UBE2L6			LOC101929140	SLC8A2						RPS6KL1								LRRC49
											LINC00968					LOC101927478							SNORD29			SMIM2-AS1	SMARCA4						SYT16								PAQR5
											LINC01606					LOC101927532							SNORD31			LOC101929259	SNAPC2						IFI27L2								PPP1R14D
											C8orf44-SGK3					LOC101927604							SNORD30			LINC01198	SNRNP70						FSCB								DPP8
											MIR4469					LOC101927683							SNORD28			LOC101929657	SNRPA						SETD3								MTMR10
											MIR4661					LOC101927765							SNORD27			LINC00367	SNRPD2						APOPT1								RPP25
											MIR4470					LOC101927787							SNORD26			LINC00384	SPIB						HHIPL1								COMMD4
											MIR5708					LOC101927851							SNORD25			MIR8079	STK11						GON7								PARP16
											MIR5681A					LOC101928068							SNORD22			LINC01053	STXBP2						STON2								TIPIN
											MIR548AO					LOC101928226							MMP20			LINC00412	SULT2B1						CIPC								CLN6
											MIR5681B					LOC101929631							UBE4A			LOC102723345	SULT2A1						PAPLN								ZNF770
											NRG1-IT1					LINC01352							SLC22A6			LINC01065	SUPT5H						FAM181A								ZSCAN2
											LINC00534					LOC101929771							SLC22A8			LOC103191607	SYT5						BTBD6								ZWILCH
											NRG1-IT3					MIR6742							NRXN2			LINC01046	TBXA2R						EFCAB11								FLJ10038
											CA3-AS1					MIR7641-2							LPXN			LINC01050	TCF3						CHURC1								DET1
											LOC101241902					MIR6741							PEX16			DLEU1-AS1	PRDX2						ELMSAN1								UACA
											YTHDF3-AS1					LOC102723833							FADS2			LINC01048	TGFB1						LIN52								HAUS2
											CASC9					LOC102723886							MED17			LINC01058	THOP1						NEK9								RMDN3
											LOC101926892					TGFB2-OT1							MAPK8IP1			LINC01055	ICAM5						EXOC3L4								LINS1
											LOC101926908					SPATA17-AS1							TP53I11			LINC01072	TLE2						WDR20								DNAJC17
											RDH10-AS1					DISC1-IT1							EI24			LINC00428	TNNI3						MAPK1IP1L								FANCI
											LINC01111					SNORA100							PITPNM1			LOC105370177	TNNT1						IFT43								IMP3
											PKIA-AS1												RIN1			LINC00390	TPM4						WDR89								LARP6
											LOC101927040												TESMIN			LOC105370203	TULP2						L3HYPDH								MNS1
											LINC01607												FEZ1			SETDB2-PHF11	TYK2						AHNAK2								DNAJA4
											LOC101927141												CEP57				TYROBP						TRIM9								NOP10
											LOC101929217												ARHGAP32				UBA52						TRMT61A								MCTP2
											LOC101929268												ATG13				NR1H2						TDRD9								VIMP
											LOC101929341												SPCS2				UQCRFS1						ANKRD9								GOLGA6B
											EXTL3-AS1												CKAP5				USF2						AK7								MESP1
											LOC101929415												ARHGEF17				VASP						IFI27L1								UNC45A
											LOC101929450												GAB2				VAV1						C14orf28								MYO5C
											LOC101929470												C2CD2L				XRCC1						C14orf79								NSMCE3
											LOC101929488												FCHSD2				ZFP36						PLD4								FAM214A
											LOC101929528												FGF19				ZNF14						ADSSL1								EMC7
											LOC101929550												CCS				ZNF708						LRR1								C15orf39
											LOC101929622												RCE1				ZNF20						KLHDC1								THAP10
											LOC101929709												NAALAD2				ZNF28						FRMD6								PAK6
											LOC101929897												NAALADL1				ZNF43						SOCS4								RGMA
											LINC01030												KCNE3				ZNF45						NAA30								WDR93
											MIR486-2												NR1H3				ZNF69						GPHB5								PARP6
											MIR7641-2												IL18BP				ZNF221						NOXRED1								DTWD1
											LOC102723322												DPP3				ZNF85						JDP2								KNL1
											LOC102723701												USH1C				ZNF90						ISCA2								AVEN
											LOC102723729												KCNK7				ZNF91						ACOT4								FAM219B
											LOC102724612												HIPK3				ZNF99						TTC8								ADAMTSL3
											LOC102724623												RBM7				ZNF222						TC2N								ATP10A
											LOC102724708												PRMT3				ZNF121						SLC24A4								CEMIP
											LOC102724874												MPZL2				ZNF136						SLC25A29								GJD2
											LINC01419												RASGRP2				ZNF137P						DEGS2								STARD9
											LINC01288												GLYAT				ZNF146						RPL10L								ALPK3
											LOC105375843												CDK2AP2				ZNF155						LINC00239								ISLR2
											LOC105379393												TCIRG1				ZNF175						LINC00637								VPS18
																							RTN3				ZNF177						RDH12								IGDCC4
																							PRG3				ZNF180						ADAM21P1								SQRDL
																							YAP1				ZNF208						LINC00618								ABHD17C
																							RBM14				ZNF223						GSC								MESDC1
																							CDC42EP2				ZNF224						SERPINA12								PPCDC
																							EIF3M				ZNF225						PRIMA1								CELF6
																							NXF1				ZNF226						PPP1R36								STRA6
																							KAT5				ZNF227						SLC38A6								ZNF106
																							HYOU1				ZNF112						C14orf37								KLHL25
																							SSSCA1				ZNF229						FRMD6-AS1								CPEB1
																							HTATIP2				ZNF230						ABHD12B								AEN
																							DRAP1				MADCAM1						LOC145474								CRTC3
																							TAF6L				SF3A2						PTGR2								IQCH
																							ATP5L				ELL						FAM161B								ISL2
																							SCGB1D2				SYMPK						LRRC74A								RFX7
																							SCGB1D1				MIA						ISM2								TTC23
																							CELF1				CLPP						CEP128								MRPS11
																							POLD3				DPF1						TTC7B								SPATA5L1
																							OR5I1				LTBP4						LRFN5								CHAC1
																							STARD10				TEAD2						FAM71D								NOX5
																							NEU3				RANBP3						TMEM229B								EFL1
																							ME3				CYP4F2						ACTN1-AS1								NEIL1
																							GPR83				PPFIA3						SYNE3								ICE2
																							YIF1A				KHSRP						TMEM30B								LRRK1
																							SRSF8				PLA2G4C						MDGA2								AAGAB
																							EHD1				PLPP2						SAMD15								LMAN1L
																							STIP1				RFXANK						EML5								KATNBL1
																							CLP1				EIF3G						LINC00638								SLTM
																							SF3B2				STX10						LINC01599								PEAK1
																							CCDC85B				S1PR4						NUDT14								SNX22
																							B4GAT1				URI1						LINC00521								THSD4
																							ADAMTS8				TNFSF14						SERPINA11								ATP8B4
																							PRSS23				TNFSF9						LINC01588								WDR76
																							PLA2G16				NAPA						LINC00640								TMEM62
																							TREH				SIGLEC5						GPR137C								SEMA6D
																							HPS5				FCGBP						PROX2								ANP32A-IT1
																							PTGDR2				AP1M1						LOC283575								HEXA-AS1
																							SLCO2B1				AP3D1						ZDHHC22								PIF1
																							CEP164				PGLYRP1						TMED8								CCDC33
																							ZP1				F2RL3						C14orf178								EDC3
																							SHANK2				ARHGEF1						LOC283585								GOLGA2P10
																							KDM2A				PDCD5						LINC01146								SPG11
																							ENDOD1				DYRK1B						FAM181A-AS1								TM2D3
																							EXPH5				LPAR2						SNHG10								ELL3
																							ATG2A				RAB11B						C14orf177								PLEKHO2
																							PHLDB1				CRLF1						SLC25A47								WDR61
																							GANAB				NUMBL						LINC00523								CD276
																							FAM168A				CYTH2						CEP170B								STARD5
																							DTX4				S1PR2						C14orf80								POLR2M
																							SIK2				ZNF235						ADAM20P1								VWA9
																							NUP160				TRIP10						C14orf39								NIPA2
																							FNBP4				LONP1						CCDC85C								LINC00597
																							ARHGEF12				KCNK6						ITPK1-AS1								ADPGK
																							SIK3				NCR1						SNORD56B								APH1B
																							CLCF1				MED26						SERPINA9								FAM103A1
																							VSIG2				HOMER3						LINC00524								TLN2
																							BACE1				IL27RA						LINC00226								FAM96A
																							FAM89B				NAPSA						LINC00221								MEX3B
																							SNHG1				GDF15						VSX2								C15orf48
																							POLA2				TECR						SLC35F4								MEGF11
																							TRIM29				ZNF254						LRRC9								C15orf41
																							RAB38				GMFG						COX8C								SPPL2A
																							CADM1				RAB3D						ASPG								LINGO1
																							FLRT1				APBA3						RAB15								ZFYVE19
																							MTCH2				IER2						RN7SL2								WDR73
																							PANX1				KLK4						MIR381HG								CGNL1
																							FJX1				SAFB2						PSMA3-AS1								FRMD5
																							KIAA1549L				ZNF432						TBPL2								UBL7
																							PRDX5				DHX34						TOMM20L								DISP2
																							POU2F3				KIAA0355						SERPINA13P								CHRFAM7A
																							ABTB2				ZNF536						LINC01550								ULK4P3
																							BRMS1				KMT2B						RTL1								ULK4P1
																							TEX40				KEAP1						TMEM179								ARHGAP11B
																							CHRDL2				MED16						SERPINA2								DPH6
																							PAMR1				CHAF1A						HEATR4								TICRR
																							ANAPC15				SH2D3A						FLJ22447								C15orf57
																							ZDHHC5				AP1M2						PLEKHD1								KNSTRN
																							ATL3				UBA2						FOXN3-AS1								BMF
																							TSKU				SAE1						LINC00642								SHF
																							HINFP				SUGP2						DICER1-AS1								DUOXA1
																							REXO2				EBI3						C14orf180								SNORD107
																							C2CD3				DDX39A						MIR127								RCCD1
																							TKFC				ZNF443						MIR134								LOC91450
																							TENM4				PLIN3						MIR136								CALML4
																							DKFZP434K028				AKAP8						MIR154								ARRDC4
																							B3GAT3				FSTL3						MIR203A								LINC00923
																							FBXO3				LILRB2						MIR299								LDHAL6B
																							SERGEF				APC2						LINC00238								UBE2Q2
																							EHF				PAK4						CCDC88C								CHST14
																							OR5L2				B3GNT3						TEX21P								CASC4
																							PPP1R14B				CLEC4M						MIR323A								LACTB
																							OR8G2				ABCA7						MIR337								TUBGCP5
																							OR8B8				HMG20B						MIR342								DIS3L
																							OR8G1				KLF2						MIR345								TGM7
																							TIMM10				TUBB4A						MIR376C								CATSPER2
																							TIMM8B				TMEM147						MIR369								LEO1
																							MYEOV				IFI30						MIR370								C15orf40
																							BSCL2				TOMM40						MIR376A1								SENP8
																							OR8B2				TIMM44						MIR377								MTFMT
																							ELP4				CARM1						MIR379								SLC51B
																							CHORDC1				SEMA6B						MIR380								TARSL2
																							RAB30				CHERP						MIR381								HIGD2B
																							PRPF19				RNASEH2A						MIR382								LRRC28
																							DCPS				RABAC1						MIR433								TMEM266
																							C11orf54				SPINT2						MIR431								NIPA1
																							AAMDC				KLF1						MIR329-1								AGBL1
																							MACROD1				DLL3						MIR329-2								HYKK
																							SLC43A3				CERS1						MIR323B								WHAMM
																							ZBTB44				GIPC1						MIR409								FSD2
																							COMMD9				POP4						MIR412								PLA2G4E
																							DDX25				ZNF234						MIR410								ASB7
																							PACSIN3				ZNF266						MIR376B								TRIM69
																							SAC3D1				PPP1R13L						MIR485								PWAR1
																							SNX15				CD3EAP						MIR493								TERB2
																							RHOD				RUVBL2						MIR432								LOC145694
																							EFEMP2				LILRB1						MIR494								C2CD4A
																							NOX4				HCST						MIR495								LYSMD4
																							KCNK4				PNPLA6						MIR496								FAM81A
																							NTM				KDELR1						MIR487A								GCOM1
																							CDON				UQCR11						ACOT1								LOC145783
																							UBXN1				LILRB5						ACOT6								C15orf65
																							APIP				ILVBL						FUT8-AS1								PGPEP1L
																							TMX2				LILRB4						RPL13AP3								LINC00924
																							GAL				KLK11						LINC00520								DRAIC
																							SIDT2				TMED1						LINC00643								LOC145845
																							KMT5B				LILRA1						LOC646548								C15orf61
																							HSD17B12				LILRB3						SYNDIG1L								C15orf32
																							TMEM216				LILRA2						RD3L								HAPLN3
																							COA4				UPK1A						TEX22								MESP2
																							SLC15A3				HNRNPUL1						MIR539								TMCO5A
																							PHF21A				CLASRP						MIR544A								SPATA8
																							MS4A4A				KPTN						MIR376A2								NRG4
																							WT1-AS				SLC7A9						MIR487B								LINC00052
																							TRAPPC4				CDC37						SCARNA13								ZSCAN29
																							PPME1				MAP4K1						SNORA28								TTBK2
																							CABP2				KLK8						SNORA79								CDAN1
																							HIKESHI				CYP4F8						SNORD112								STRC
																							CWC15				PNKP						MIR411								CFAP161
																							TRMT112				COPE						MIR625								TBC1D21
																							TMEM138				ATF5						MIR654								DYX1C1
																							PCF11				ZFP30						MIR655								CSNK1A1P1
																							MRPL48				ZNF507						MIR656								OTUD7A
																							RSF1				ADGRL1						CCDC175								SPRED1
																							SPA17				PPP6R1						LOC730202								ODF3L1
																							FXYD6				CARD8						LINC01220								PGBD4
																							C11orf24				SBNO2						SNORD113-1								ADAL
																							CNTN5				SIRT2						SNORD113-2								EXD1
																							SIAE				CYP2G1P						SNORD113-3								FSIP1
																							C11orf71				MAST1						SNORD113-4								ADAMTS17
																							ZDHHC13				UNC13A						SNORD113-5								RHOV
																							ROBO4				KDM4B						SNORD113-6								SCAMP5
																							WDR74				MAST3						SNORD113-7								FAM227B
																							SLC35F2				SIPA1L3						SNORD113-8								DNM1P46
																							RAB39A				FCHO1						SNORD113-9								CT62
																							TRIM44				CIC						SNORD114-1								GRAMD2
																							BTG4				ZC3H4						SNORD114-2								MGC15885
																							NXPE4				ZFR2						SNORD114-3								LCTL
																							SYTL2				SIN3B						SNORD114-4								UBR1
																							ANKRD49				HAUS5						SNORD114-5								PATL2
																							MS4A12				ARHGEF18						SNORD114-6								CERS3
																							MRPL16				CRTC1						SNORD114-7								SPESP1
																							SDHAF2				MAU2						SNORD114-8								LINGO1-AS1
																							SSH3				PIP5K1C						SNORD114-9								LPCAT4
																							TTC12				FBXO46						SNORD114-10								MIR9-3HG
																							TMEM132A				ETHE1						SNORD114-11								GOLGA2P11
																							HRASLS2				BRD4						SNORD114-12								PLA2G4F
																							LAMTOR1				RPL13A						SNORD114-13								LRRC57
																							VPS37C				ARHGAP45						SNORD114-14								LYSMD2
																							ANO1				SYNGR4						SNORD114-15								NUTM1
																							NADSYN1				LILRA4						SNORD114-16								WDR72
																							FAM86C1				PRG1						SNORD114-17								SNX33
																							C11orf57				CASP14						SNORD114-18								HMGN2P46
																							NAT10				CBLC						SNORD114-19								SLC24A5
																							CCDC87				NUP62						SNORD114-20								PRTG
																							PPP6R3				HSPBP1						SNORD114-21								LINC00926
																							UEVLD				PPP1R15A						SNORD114-22								EWSAT1
																							RNF121				PLD3						SNORD114-23								REC114
																							LIN7C				FKBP8						SNORD114-24								LINC01579
																							ACER3				EML2						SNORD114-25								LOC283683
																							SLC35C1				SHC2						SNORD114-26								GOLGA6L2
																							TCP11L1				TMEM59L						SNORD114-27								ST20-AS1
																							LGR4				PGLS						SNORD114-28								LINC00927
																							ELMOD1				LSM4						SNORD114-29								CPEB1-AS1
																							CDC42BPG				KLK5						SNORD114-30								ACTG1P17
																							FOXRED1				ZNF345						SNORD114-31								OR4N4
																							OTUB1				PRKD2						MIR758								LOC283710
																							AMBRA1				RPL36						MIR668								SAXO2
																							PACS1				ZNF473						MIR770								LOC283731
																							KDM4D				KANK2						SNORD127								NTRK3-AS1
																							KBTBD4				CLIP3						SNORA11B								FAM98B
																							TTC17				FAM32A						MIR300								PLA2G4D
																							SCN3B				LSM14A						MIR541								HERC2P3
																							VPS11				KLK13						MIR665								LINC00928
																							TMEM126B				CCDC9						MIR543								GOLGA6L1
																							SLC22A11				PRPF31						MIR889								GOLGA8G
																							TEX12				IRF2BP1						LOC100128233								FAM169B
																							CRTAM				FGF21						ZBTB42								GOLGA8IP
																							TMPRSS4				GAPDHS						KTN1-AS1								FBXL22
																							GPR137				OR7A17						LOC100129345								SNORD108
																							IFT46				TIMM13						LINC00605								SNORD109A
																							SMCO4				TSPAN16						LOC100289511								SNORD115-1
																							EMSY				DAZAP1						MIR1247								TMEM202
																							PRDM10				OR10H3						MIR1185-1								LOC338963
																							PRDM11				OR10H2						MIR1185-2								WHAMMP3
																							CABP4				OR10H1						MIR1260A								GLDN
																							SLC17A6				OR7E24						MIR1197								GOLGA6A
																							TRIM49				OR7C2						OTX2-AS1								TMC3
																							CD248				OR7A5						MIR548H1								ZNF774
																							CORO1B				OR7C1						MIR1193								FMN1
																							SCYL1				SNORA68						MIR4309								SNORD64
																							DSCAML1				SNORD41						MIR3173								PWAR4
																							GRAMD1B				SNORD37						MIR4308								PWARSN
																							USP35				SNORD35A						MIR548Y								RBPMS2
																							CEP126				SNORD34						LOC100506321								ANKDD1A
																							ARHGAP20				SNORD33						LINC00871								ARPIN
																							CARNS1				SNORD32A						LINC00648								LINC01193
																							SYT13				RNU6-1						LOC100506476								MRPL42P5
																							USP28				ZNF285						LOC100506498								USP50
																							LRRC4C				AKAP8L						LOC100506603								TEX9
																							POLD4				FGF22						LOC100506700								GOLGA6L5P
																							KRTAP5-8				ZBTB32						TUNAR								KIF7
																							PLEKHB1				SIGLEC7						MEG9								ZNF710
																							MS4A7				LYPD3						LOC100507277								HDDC3
																							CREBZF				ARRDC2						LOC100507437								WASH3P
																							CARD18				BBC3						SYNJ2BP-COX16								IGHV1OR15-1
																							CCDC90B				DKKL1						CHURC1-FNTB								C15orf52
																							CCDC81				TJP3						MIR4507								TNFAIP8L3
																							AASDHPPT				CPAMD8						MIR4506								C2CD4B
																							ALX4				SIGLEC9						MIR4505								C15orf59
																							PKNOX2				SIGLEC8						MIR203B								GOLGA2P7
																							FAM111A				C5AR2						MIR4708								UBE2Q2P1
																							TP53AIP1				NMRK2						MIR4709								SPATA41
																							ANO3				DHDH						MIR151B								GOLGA8EP
																							MMP27				EIF3K						MIR4504								OR4M2
																							ABCG4				UBE2S						MIR4538								OR4N3P
																							ROBO3				SLC6A16						MIR4710								HERC2P10
																							MS4A6A				C19orf53						MIR4539								KBTBD13
																							MS4A5				BABAM1						MIR4537								UBAP1L
																							C11orf1				LGALS13						MIR4706								SKOR1
																							KLC2				UHRF1						MIR2392								ANKRD34C
																							TUT1				CYP2S1						DIO2-AS1								GDPGP1
																							MRPL11				TFPT						HIF1A-AS1								OR4F6
																							TMEM135				STRN4						HIF1A-AS2								OR4F15
																							KCTD14				HOOK2						MIR5195								OR4F13P
																							C11orf95				SERTAD3						MIR5694								ADAMTS7P1
																							LRFN4				SERTAD1						MIR5580								SHC4
																							AHNAK				SLC39A3						MIR5586								CTXN2
																							ALG8				GLTSCR2						FRMD6-AS2								HERC2P2
																							PRRG4				GLTSCR1						LINC00911								C15orf53
																							TMEM223				TNPO2						LOC100996664								C15orf54
																							TMEM109				ADGRE2						LOC101927418								ST20
																							CCDC86				CD209						LOC101927620								FAM174B
																							LBHD1				EHD2						LOC101927690								LINC01197
																							C11orf49				KLK14						LOC101927780								LOC400464
																							TRIM48				KLK12						LOC101928075								DUOXA2
																							TAF1D				COL5A3						LOC101928123								MIR184
																							RNF26				RDH8						LOC101928143								MIR190A
																							FAM118B				SHANK1						LOC101928504								MIR211
																							DYNC2H1				NOSIP						LINC01467								MIR7-2
																							NLRX1				MRPL4						LOC101928767								MIR9-3
																							MSANTD2				NDUFA13						LOC101928791								LINC00593
																							C11orf80				ANGPTL4						LOC101928909								NF1P2
																							NARS2				HSD17B14						LOC101929002								GOLGA6L22
																							E2F8				GP6						LOC101929080								HERC2P9
																							CCDC82				VRK3						LOC101929241								WHAMMP2
																							ALG9				2022-03-02						SNHG24								GOLGA8B
																							ZNF408				ZNF571						LOC101929634								EIF2AK4
																							CLMP				GMIP						LINC00644								CATSPER2P1
																							NAA40				CD320						MIR6076								UNC13C
																							QSER1				ECSIT						MIR6765								UBL7-AS1
																							AGBL2				THEG						MIR7641-2								GOLGA6L9
																							ZBTB3				ZBTB7A						MIR7843								DNM1P41
																							PDZD3				FZR1						MIR7855								LOC440300
																							C11orf63				WDR83OS						MIR8071-1								TTLL13P
																							CPSF7				ISYNA1						MIR6764								LOC440311
																							PRR5L				SIRT6						LOC102723354								PRKXP1
																							CCDC15				PIAS4						LOC102723604								MIR422A
																							ASRGL1				LSR						LINC01500								LINC00929
																							MOGAT2				LSM7						LOC102723809								CKMT1A
																							TMEM134				ZNF44						LOC102724153								CPLX3
																							MUS81				TM6SF2						LOC102724190								SNORD16
																							PAAF1				MBD3						LINC01269								SNORD18A
																							PDGFD				PTOV1						SALRNA1								SNORD18B
																							INTS5				S1PR5						LOC105370473								SNORD18C
																							ZFP91				FXYD7						LOC105370489								SERINC4
																							TMPRSS5				FXYD5						LINC01629								GOLGA6L17P
																							OR8J3				RAB4B						LOC105370586								LOC642423
																							OR4P4				MIER2						LOC105370605								C15orf62
																							OR4C15				DDX49						LOC105370619								GOLGA8N
																							OR4A5				PAF1						LOC105370622								GOLGA6L4
																							OR4A16				PCSK4						LINC00677								NR2F2-AS1
																							OR4A15				PPP1R12C						LOC105370697								C15orf56
																							OR10W1				TRPM4						LOC105378183								PHGR1
																							OR10V2P				ZNF562						LOC107984640								EIF3J-AS1
																							GDPD5				QPCTL														LOC645752
																							CLPB				GATAD2A														CHEK2P2
																							UNC93B1				BEST2														LOC646214
																							RAB1B				FBXL12														CXADRP2
																							KIF18A				FAM83E														PDCD6IPP2
																							PUS3				PGPEP1														IGHV1OR15-3
																							C11orf68				CC2D1A														REREP3
																							MS4A8				EPS8L1														SH2D7
																							FERMT3				RASIP1														LOC646938
																							TRPT1				TMEM161A														GOLGA6L10
																							RBM4B				SARS2														EFTUD1P1
																							FRMD8				TMEM160														GOLGA8S
																							BCO2				C19orf24														GOLGA8J
																							TMEM133				PIH1D1														GOLGA8T
																							TMPRSS13				C19orf60														GOLGA8K
																							RNASEH2C				GPATCH1														GOLGA6C
																							TMEM126A				SAMD4B														GOLGA6D
																							DCUN1D5				ATP5SL														GOLGA8M
																							EIF1AD				PLEKHJ1														HSP90AB4P
																							NUDT22				C19orf73														SCARNA15
																							ARFGAP2				MAP1S														SCARNA14
																							MSANTD4				PNMAL1														FBXO22-AS1
																							MAML2				TMEM143														MIR549A
																							SYVN1				KLHL26														MIR626
																							KIRREL3				C19orf66														MIR627
																							DGAT2				ZNF331														MIR628
																							ACCS				FEM1A														MIR629
																							MS4A14				ZNF823														MIR630
																							TRIM51				KLK15														MIR631
																							BUD13				MED29														ANP32AP1
																							TMEM25				STAP2														LOC727751
																							PTPN5				TRMT1														GOLGA6L6
																							RPUSD4				BTBD2														AGBL1-AS1
																							TBRG1				NLRP2														LOC727924
																							RELT				RNF126														GOLGA8O
																							UBASH3B				CCDC94														GOLGA6L7P
																							C11orf70				ASF1B														GOLGA8H
																							LGALS12				ZNF701														ASB9P1
																							SNORD14C				ZNF83														PIN4P1
																							SNORD14D				ZNF415														OIP5-AS1
																							SNORD14E				USE1														LOC729739
																							TNKS1BP1				PSENEN														GOLGA8CP
																							DIXDC1				ZNF302														ANKRD34C-AS1
																							CEP295				ANGPTL8														PWRN1
																							ZC3H12C				LIN37														PWRN2
																							GAL3ST3				MYDGF														SNORD116-1
																							NAV2				SMG9														SNORD116-2
																							ATG16L2				ZNF253														SNORD116-3
																							TSPAN18				IRGC														SNORD116-4
																							ESAM				SLC7A10														SNORD116-5
																							CREB3L1				PPAN														SNORD116-8
																							AP5B1				CABP5														SNORD116-10
																							CCDC34				RETN														SNORD116-11
																							SLC39A13				SPHK2														SNORD116-12
																							DEPDC7				LGALS14														SNORD116-13
																							SYT12				EXOSC5														SNORD116-14
																							ACY3				MEIS3														SNORD116-15
																							ALKBH8				NCLN														SNORD116-16
																							FDXACB1				GPR108														SNORD116-17
																							C11orf52				SPPL2B														SNORD116-18
																							INTS4				DUS3L														SNORD116-20
																							GLYATL1				XAB2														SNORD116-21
																							CDCA5				SHD														SNORD116-22
																							RPLP0P2				CEACAM19														SNORD116-23
																							SAAL1				SLC17A7														SNORD116-24
																							SLC22A9				NAT14														SNORD116-25
																							SNORD15B				CD177														SNORD115-2
																							TIRAP				ATP13A1														SNORD116-26
																							CARD16				RGL3														SNORD116-27
																							C1QTNF4				SLC44A2														SNORD115-3
																							C1QTNF5				MCOLN1														SNORD115-4
																							TMEM123				RCN3														SNORD115-5
																							PTPMT1				TTYH1														SNORD115-6
																							BATF2				WDR18														SNORD115-7
																							SLC22A12				REXO1														SNORD115-8
																							PANX3				PNMAL2														SNORD115-10
																							MRGPRD				ZNF490														SNORD115-11
																							APOA5				PRR12														SNORD115-12
																							MRGPRF				DOCK6														SNORD115-13
																							ARAP1				ZNF492														SNORD115-14
																							CATSPER1				TSHZ3														SNORD115-15
																							MRGPRX2				LRFN1														SNORD115-16
																							MRGPRX3				GRAMD1A														SNORD115-17
																							MRGPRX4				CAMSAP3														SNORD115-18
																							HRASLS5				PLEKHA4														SNORD115-20
																							C11orf74				ZFP14														SNORD115-21
																							OR4C46				ZNF317														SNORD115-22
																							OR4X2				ZNF529														SNORD115-23
																							OR4B1				PRX														SNORD115-25
																							LARGE2				ANO8														SNORD115-26
																							SLC36A4				SPTBN4														SNORD115-29
																							FAT3				MARK4														SNORD115-30
																							TRIM64				SUGP1														SNORD115-31
																							TMEM45B				HAMP														SNORD115-32
																							DBX1				CATSPERG														SNORD115-33
																							COLCA2				CYP4F11														SNORD115-34
																							PIH1D2				ZNF77														SNORD115-35
																							NXPE1				SCAF1														SNORD115-36
																							NXPE2				CACTIN														SNORD115-37
																							JAML				PRODH2														SNORD115-38
																							DNAJC24				EPS15L1														SNORD115-39
																							ARL14EP				WIZ														SNORD115-41
																							OR8I2				CACNG8														SNORD115-44
																							LDLRAD3				CACNG7														SNORD116-28
																							XRRA1				CACNG6														SNORD116-29
																							MUC15				UBL5														SNORD115-48
																							C11orf94				ZNF350														SNORD115-24
																							FAM76B				TSKS														SNORD115-27
																							SESN3				CELF5														SNORD115-28
																							PIWIL4				DMRTC2														SNORD115-45
																							ARHGAP42				C19orf33														SNORD115-47
																							KBTBD3				ELSPBP1														FAM138E
																							CWF19L2				LIN7B														MIR147B
																							KDELC2				HIF3A														LOC100128108
																							LAYN				CHST8														DNM1P35
																							TTC36				PLPPR2														LOC100128714
																							C11orf84				ZNF574														GABPB1-AS1
																							SPTY2D1				PLEKHG2														LOC100129973
																							TMEM86A				RASAL3														LOC100130111
																							AMOTL1				MRPL34														USP3-AS1
																							SLC5A12				KRI1														SRP14-AS1
																							DEUP1				ZSWIM4														ANKRD63
																							PATE1				ZNF649														LOC100131315
																							C11orf65				CYP4F12														HERC2P7
																							LDHAL6A				YIPF2														GOLGA8F
																							GPHA2				C19orf43														DCAF13P3
																							ADAMTS15				DDA1														GOLGA8DP
																							B3GNT6				KXD1														GOLGA6L3
																							METTL15				TMEM38A														UBE2Q2P2
																							MPZL3				TSEN34														JMJD7
																							IMMP1L				KCTD15														PLA2G4B
																							ANO5				SLC25A23														LINC00930
																							OR8U1				SMIM7														POTEB2
																							OR4C16				ZNF426														ADPGK-AS1
																							OR4C11				TRAPPC6A														LOXL1-AS1
																							OR4S2				MBOAT7														DDX11L9
																							OR4C6				FKRP														WHAMMP1
																							OR5D14				PLEKHF1														LOC100288637
																							OR5L1				LENG1														LOC100289656
																							OR5D18				LILRP2														MIR1276
																							OR7E5P				LILRA6														MIR1233-1
																							OR5AS1				RBM42														MIR1272
																							OR8K5				C19orf57														MIR1266
																							OR5T2				ZNF576														MIR1268A
																							OR8H1				FSD1														MIR1179
																							OR8K3				ZNF557														MIR1282
																							OR8J1				LRFN3														MIR1469
																							OR5R1				ABHD8														MIR1302-2
																							OR5M3				CERS4														NDUFAF4P1
																							OR5M8				OCEL1														MIR2116
																							OR5M11				COLGALT1														LOC100419583
																							OR5AR1				IGFLR1														LOC100422556
																							OR5AK4P				TBC1D17														MIR1302-9
																							LRRC55				GEMIN7														MIR1302-10
																							SMTNL1				ISOC2														MIR3174
																							YPEL4				MYH14														MIR3118-3
																							MED19				ZNF665														MIR1233-2
																							FOLH1B				TLE6														MIR4311
																							C11orf45				EPHX3														MIR1302-11
																							HYLS1				PODNL1														MIR3118-4
																							TMEM218				ZNF613														MIR3118-2
																							SLC37A2				COQ8B														MIR4312
																							OR8B12				CNTD2														MIR3175
																							OR8G5				SLC35E1														MIR4310
																							OR10G8				PLPPR3														MIR4313
																							OR10G9				DENND1C														MIR3713
																							OR10S1				ZNF442														MIR3942
																							OR6T1				ZNF702P														INAFM2
																							OR4D5				ZNF556														SNHG21
																							TBCEL				CEBPA-AS1														RAD51-AS1
																							TMEM136				ZNF614														UBE2Q2L
																							MRPL21				LRRC8E														IQCH-AS1
																							TPCN2				PRR36														LINC00933
																							OR6Q1				FUZ														PRC1-AS1
																							OR9I1				OPA3														LINC01578
																							OR9Q1				ZNF430														DPH6-AS1
																							OR9Q2				ITPKC														LOC100507472
																							OR1S2				UBXN6														C15orf38-AP3S2
																							OR1S1				PBX4														ST20-MTHFS
																							OR10Q1				KIAA1683														SERF2-C15ORF63
																							OR5B17				B9D2														DYX1C1-CCPG1
																							OR5B21				OR4F17														MIR4512
																							GLYATL2				RSPH6A														MIR4514
																							MPEG1				CCDC130														MIR4513
																							OR5A2				ACSBG2														MIR4509-1
																							OR5A1				ADAMTS10														MIR4509-2
																							OR4D6				ZNF611														MIR3529
																							OR4D11				MED25														MIR4508
																							PATL1				QTRT1														MIR4510
																							OOSP2				ABHD17A														MIR4716
																							MS4A15				ZNF93														MIR4713
																							VWCE				DOHH														MIR4511
																							CYB561A3				PLVAP														MIR4712
																							PPP1R32				RTBDN														MIR4515
																							GDPD4				BCL2L12														MIR4714
																							DDIAS				C19orf12														MIR4715
																							CCDC83				TEX101														SPATA8-AS1
																							ORAOV1				GRWD1														TMCO5B
																							SHANK2-AS3				ANGPTL6														MYZAP
																							LRTOMT				KLF16														MIR5009
																							HEPACAM				USHBP1														MIR5701-2
																							OAF				WDR87														MIR5572
																							TIGD3				TSSK6														MIR5094
																							FAM181B				CCDC8														MIR5701-1
																							CCDC89				KIRREL2														MIR548AP
																							LRRN4CL				ANKRD27														SNORD116-30
																							HNRNPUL2				PRAM1														SNORD115-46
																							ALKBH3				C19orf44														LOC100996255
																							LOC221122				ZNF541														POTEB
																							MS4A6E				MRI1														LINC01314
																							DEFB108B				SYT3														RORA-AS2
																							PELI3				FBXW9														GOLGA8R
																							ANGPTL5				ALKBH7														NPTN-IT1
																							SSSCA1-AS1				WDR83														CRTC3-AS1
																							EHBP1L1				PDCD2L														LOC101926911
																							SNX32				ZNF414														CRAT37
																							TSGA10IP				AKT1S1														LOC101927079
																							RNF169				ELOF1														LINC01581
																							CNIH2				ZNF528														LINC01580
																							ZDHHC24				DOT1L														LOC101927153
																							C11orf86				BRSK1														LOC101927286
																							NUDT8				ZNF333														LOC101927310
																							ANKK1				FBN3														LINC01582
																							OOSP1				ZNF527														LOC101927751
																							OR4C3				CNFN														LOC101928042
																							OR4S1				ZNF559														LOC101928134
																							EML3				SNORD35B														LOC101928174
																							TMEM151A				KISS1R														LOC101928227
																							RNF214				ADGRE3														EHD4-AS1
																							SVIP				ZNF347														PLA2G4E-AS1
																							MRGPRX1				CREB3L3														LOC101928414
																							NPAS4				GTPBP3														LINC01491
																							C11orf31				HDGFRP2														PIGBOS1
																							AQP11				ZNF577														LINC01413
																							OR10AG1				MPV17L2														LIPC-AS1
																							OR5J2				ZNF607														LOC101928725
																							OR4C13				KMT5C														RORA-AS1
																							OR4C12				C19orf48														PWRN3
																							TRIM49B				NFKBID														GABRG3-AS1
																							MAJIN				LMNB2														LOC101928907
																							SLC25A45				RAX2														LOC101928988
																							NEAT1				CEP89														LOC101929076
																							LOC283140				ZNF382														LOC101929151
																							LINC00900				ZNF566														THSD4-AS2
																							BCL9L				MUM1														THSD4-AS1
																							FOXR1				HSH2D														C15orf59-AS1
																							CCDC153				MPND														LOC101929439
																							OR8D1				ALKBH6														LOC101929457
																							OR8D2				ATG4D														LINGO1-AS2
																							OR8B4				ATCAY														LOC101929586
																							KIRREL3-AS3				SYDE1														TMC3-AS1
																							C11orf44				RHPN2														LOC101929679
																							OR9G4				MBD3L1														LINC01583
																							LOC283194				SIGLEC10														LINC01584
																							LINC00301				SIGLEC12														LINC01586
																							P4HA3				ZNF628														LINC01585
																							PGM2L1				MIDN														RNU6-7
																							KLHL35				KIR3DX1														MIR6085
																							LOC283214				ZNF30														MIR6881
																							KCTD21				CEACAM21														MIR6882
																							CCDC88B				ZNF616														MIR7706
																							TTC9C				ZNF766														MIR7973-2
																							SLC22A24				CCDC97														MIR8067
																							RCOR2				EXOC3L2														MIR6859-2
																							HARBI1				ZNF468														MIR6859-3
																							LINC00294				ZNF160														MIR7973-1
																							IGSF22				CTU1														MIR6859-1
																							ALG1L9P				SAMD1														MIR8063
																							LUZP2				DCAF15														MIR6766
																							CCDC84				GADD45GIP1														LINC01169
																							TMEM225				YIF1B														CERS3-AS1
																							OR8D4				ZNF799														LOC102723335
																							OR5F1				C19orf52														LOC102723344
																							OR5AP2				ZNF625														LOC102723481
																							ANKRD13D				ZNF700														LOC102723493
																							LOC338694				ZNF439														LOC102723640
																							ANKRD42				ZNF486														LOC102724034
																							CSTF3-AS1				DPP9														LOC102724452
																							OTOG				ZNF682														POTEB3
																							DCDC1				R3HDM4														LOC102725022
																							C11orf53				TMEM259														LOC103171574
																							LOC341056				FAAP24														RNU6-2
																							MS4A10				TDRD12														PWRN4
																							OR2AT4				ZNF765														PCAT29
																							HEPHL1				NLRP12														IRAIN
																							TBX10				MYADM														SALRNA3
																							PLET1				ZNF845														SALRNA2
																							RTN4RL2				TPGS1														LUNAR1
																							DKFZp779M0652				ZNF461														LOC104613533
																							FAM111B				ZNF585B														LOC105370757
																							TMEM179B				CRB3														LOC105370792
																							TBC1D10C				TIMM50														LOC105370802
																							DNAJB13				SHKBP1														LOC105370829
																							MALAT1				REEP6														LOC105370888
																							ZFP91-CNTF				PEX11G														LOC105370941
																							KRTAP5-10				DMKN														LOC105370943
																							SLC22A25				ZNF561														LOC105370954
																							FIBIN				OLFM2														PCSK6-AS1
																							C11orf96				CCDC114														LOC105376731
																							SLC22A10				HAUS8														BUB1B-PAK6
																							SPDYC				MVB12A
																							LIPT2				LOC93429
																							VSTM5				ARMC6
																							LOC387810				ACPT
																							ACCSL				CGB5
																							OR4X1				MUC16
																							OR5D13				CGB7
																							OR5D16				LRRC4B
																							OR5W2				ZNF101
																							OR8H2				LENG9
																							OR8H3				CGB8
																							OR5T3				GNG8
																							OR5T1				PPP1R14A
																							OR8K1				EGLN2
																							OR5M9				BIRC8
																							OR5M10				FAM71E1
																							OR5M1				RDH13
																							OR9G1				FDX1L
																							OR5AK2				NACC1
																							OR5B2				PTH2
																							OR5B12				IZUMO4
																							OR5AN1				SCAMP4
																							OR4D10				ADAT3
																							OR4D9				MISP3
																							OR10V1				ZNF257
																							LRRC10B				SIGLEC11
																							GPR152				CGB1
																							DOC2GP				CGB2
																							GUCY2EP				PGLYRP2
																							TRIM77				LMTK3
																							IZUMO1R				LENG8
																							KDM4E				CCDC124
																							BSX				ZNF554
																							OR6X1				FBXO17
																							OR6M1				KIR3DL3
																							OR10G4				ARHGAP33
																							OR10G7				EVI5L
																							OR8B3				RASGRP4
																							OR8A1				NXNL1
																							NAV2-AS4				CCDC151
																							HNRNPKP3				ZNF653
																							LOC399886				ZNF526
																							FAM180B				GRIN3B
																							PCNX3				MRPL54
																							FLJ42102				LRG1
																							TRIM49D1				CIB3
																							C11orf87				RLN3
																							COLCA1				CLDND2
																							C11orf88				ZNF816
																							MIR100HG				CEACAM20
																							PATE2				RAVER1
																							PATE4				OR7D4
																							ST3GAL4-AS1				OR7G1
																							SNX19				OR1M1
																							OR4A47				COX6B2
																							OR4C45				CALR3
																							LOC403312				ACER1
																							SCGB1D4				C19orf70
																							MIRLET7A2				MBD3L2
																							MIR100				TRAPPC5
																							MIR125B1				PCP2
																							MIR129-2				OSCAR
																							MIR130A				ZNF813
																							MIR139				ZNF441
																							MIR192				ZNF491
																							MIR194-2				ZNF440
																							MIR34B				SWSAP1
																							MIR34C				CCDC159
																							DDI1				JOSD2
																							BLID				IZUMO2
																							DKFZp686K1684				CPT1C
																							LOC440040				ALDH16A1
																							TRIM51HP				NTN5
																							SLC22A20				ZNF573
																							KRTAP5-7				WDR88
																							KRTAP5-11				TMIGD2
																							CASP1P2				EID2B
																							CARD17				TNFAIP8L1
																							LINC00167				ZNF57
																							LOC441601				IRGQ
																							OR5B3				ZNF428
																							MIR326				JSRP1
																							CCDC73				MOB3A
																							LOC494141				MFSD12
																							BDNF-AS				GIPC3
																							MS4A13				NDUFA11
																							OR8U8				MISP
																							SCARNA9				LRRC25
																							HEPN1				OR1I1
																							TRIM64B				WTIP
																							TRIM53AP				ZNF792
																							TRIM49C				NR2C2AP
																							UBTFL1				HSPB6
																							C11orf97				CCDC105
																							BTBD18				CYP4F22
																							LOC643733				RINL
																							PGA3				FBXO27
																							PGA4				PLK5
																							LOC643923				C19orf47
																							CLDN25				LINC00661
																							FAM86C2P				OR10H4
																							LOC646029				ANKLE1
																							TRIM64C				C2CD4C
																							LOC646813				ZNF358
																							LOC649133				VSIG10L
																							RPL23AP64				C19orf84
																							SNORA8				SPACA6
																							SNORA1				ZNF480
																							SNORA18				ZNF534
																							SNORA40				ZNF578
																							SNORA25				ERVV-1
																							SNORA32				PPM1N
																							SNORD5				KLC3
																							SNORD6				IGSF23
																							SNORD67				LYPD4
																							SNORA57				ILF3-AS1
																							MIR610				ZNF560
																							MIR611				TMEM190
																							MIR612				HIPK4
																							MS4A18				TMC4
																							TRIM49D2				TPM3P9
																							SEC14L1P1				ZNF563
																							METTL12				SPC24
																							UQCC3				CCDC155
																							ANO1-AS2				DACT3
																							MIR708				SIX5
																							LOC100126784				IGFL2
																							LOC100128386				ZNF420
																							LOC100128494				ZNF565
																							LOC100129203				FAM98C
																							LOC100129216				CAPN12
																							TMEM262				DPY19L3
																							LOC100130987				LGALS16
																							C11orf91				TTC9B
																							ZNF705E				TICAM1
																							LOC100131626				CIRBP-AS1
																							LOC100132078				ZNRF4
																							LOC100132686				ZNF599
																							LOC100133315				FAM187B
																							PATE3				CILP2
																							LOC100287896				PROSER3
																							WTAPP1				LINC00906
																							NCAM1-AS1				ZNF558
																							KCTD21-AS1				CDC42EP5
																							MIR1261				LINC00662
																							MIR1304				ZNF98
																							MIR1908				ZNF738
																							MIR548L				ZNF714
																							MIR1237				ZNF681
																							MIR548K				C19orf25
																							MIR670				ATP8B3
																							SNORA70E				LINC00905
																							BACE1-AS				DIRAS1
																							MIR4300				ZNF555
																							MIR3160-2				ZNF569
																							MIR3160-1				ZNF570
																							MIR3164				ZNF836
																							MIR4301				ZNF610
																							MIR3162				ZNF600
																							MIR3167				ZNF320
																							MIR3165				ZNF296
																							MIR1260B				DEDD2
																							MIR3161				ZNF846
																							MIR3159				OR7D2
																							MIR3163				ZNF579
																							MIR3166				ZNF791
																							USP2-AS1				ZNF564
																							MIR3654				ZNF709
																							MIR3920				ZNF433
																							MIR3656				ZNF114
																							MIR3664				ZNF567
																							CCDC179				ZNF383
																							C11orf72				ZNF781
																							LOC100506127				EID2
																							RAB30-AS1				ZNF780B
																							LOC100506368				PRR22
																							SPTY2D1-AS1				LGI4
																							DCDC5				SYNE4
																							LOC100506675				ZNF676
																							CASP12				ZNF100
																							TPBGL				ZNF540
																							LOC100507144				SSBP4
																							LOC100507205				ZNF525
																							MIR670HG				ZNF431
																							LOC100507283				ANKRD24
																							ALKBH3-AS1				SPACA4
																							LOC100507384				ZNF675
																							SENCR				MCEMP1
																							LRP4-AS1				ZNF627
																							LOC100507431				DAND5
																							RBM14-RBM4				ZNF585A
																							TMPRSS4-AS1				NLRP7
																							TMX2-CTNND1				GGN
																							SAA2-SAA4				CADM4
																							ARL2-SNX15				THAP8
																							HSPB2-C11orf52				U2AF1L4
																							NDUFC2-KCTD14				ZNF626
																							FXYD6-FXYD2				FAM129C
																							HNRNPUL2-BSCL2				ADM5
																							MIR4486				TMEM86B
																							MIR4490				CBARP
																							MIR548AL				CSNK1G2-AS1
																							MIR4487				INAFM1
																							MIR4459				C19orf38
																							MIR4489				SYCE2
																							MIR4690				NAPSB
																							MIR3973				KANK3
																							MIR4493				TINCR
																							MIR4491				CATSPERD
																							MIR4688				IL4I1
																							MIR4492				IFNL2
																							MIR4696				IFNL3
																							MIR4691				IFNL1
																							MIR4692				SSC5D
																							MIR4694				ZNF780A
																							MIR1343				C19orf54
																							MIR4693				PRR19
																							MIR4488				TMEM145
																							LOC100652768				CXCL17
																							MIR5579				LOC284344
																							MIR5582				ZNF575
																							GRM5-AS1				LYPD5
																							NAV2-AS5				ZNF283
																							NAV2-AS2				PPP1R37
																							JRKL-AS1				NKPD1
																							SHANK2-AS1				TPRX1
																							KIRREL3-AS2				MAMSTR
																							NTM-IT				IZUMO1
																							LOC100996455				EMC10
																							LOC101054525				MGC45922
																							LINC00678				KLK9
																							LOC101927120				SIGLEC17P
																							LOC101927204				SIGLECL1
																							LOC101927495				ZNF615
																							OVOL1-AS1				ZNF841
																							LOC101928069				LOC284379
																							MRGPRF-AS1				ACTL9
																							LINC01488				OR2Z1
																							LOC101928424				ZNF561-AS1
																							FBXO3-AS1				ZNF763
																							LOC101928443				ZNF844
																							LOC101928510				LOC284395
																							LOC101928535				SCGB2B2
																							LINC01493				WDR62
																							LINC01537				ZFP82
																							LOC101928580				ZNF790-AS1
																							LOC101928591				LOC284412
																							LOC101928812				VSTM1
																							LOC101928823				TMEM150B
																							LOC101928837				FAM71E2
																							LOC101928847				SMIM24
																							LOC101928865				MIR7-3HG
																							LOC101928894				SLC25A41
																							LOC101928896				MBD3L5
																							LOC101928940				OR10H5
																							LOC101928943				NWD1
																							LOC101928944				SLC25A42
																							LOC101928985				LINC00663
																							MIR4300HG				ZNF493
																							LOC101929011				ODF3L2
																							LOC101929089				LOC284454
																							LOC101929208				HKR1
																							DISC1FP1				VN1R2
																							LOC101929227				VN1R4
																							LOC101929295				ADGRE4P
																							LOC101929340				ZNF181
																							LOC101929427				ZNF260
																							LOC101929473				ZNF546
																							LOC101929497				MYPOP
																							LOC101929517				NANOS2
																							LOC101929538				ADAMTSL5
																							LINC01395				CLEC4G
																							NTM-AS1				VSTM2B
																							LOC101929653				ZNF850
																							C11orf98				NCCRP1
																							MIR6128				SYCN
																							MIR6503				LEUTX
																							MIR6514				ZNF404
																							MIR6746				ZNF284
																							MIR6747				C19orf81
																							MIR6748				ZNF677
																							MIR6751				NANOS3
																							MIR6752				PALM3
																							MIR6753				SELV
																							MIR6755				DNAAF3
																							MIR6756				ZNF429
																							MIR6860				ZNF233
																							MIR7113				LILRA5
																							MIR7154				TMPRSS9
																							MIR7641-1				NDUFS7
																							MIR7641-2				C19orf35
																							MIR8054				HSD11B1L
																							MIR8087				C19orf45
																							MIR6090				ZNF699
																							MIR6750				TMEM205
																							MIR6716				YJEFN3
																							MIR6745				LOC374890
																							MIR6749				SBSN
																							MIR6754				ZNF829
																							MIR6879				ZNF568
																							MIR7155				B3GNT8
																							MIR8052				IGFL1
																							MIR8068				C19orf68
																							LOC102723330				WASH5P
																							LINC01495				SLC27A1
																							LINC01499				LYPLA2P2
																							LOC102723838				C3P1
																							LOC102723895				ZNF788
																							LOC102724064				CLEC17A
																							LOC102724265				CYP4F24P
																							LOC102724301				ZNF728
																							PAUPAR				RPSAP58
																							LOC103312105				RGS9BP
																							LOC103611081				KRTDAP
																							PKNOX2-AS1				ZNF790
																							BBOX1-AS1				CEACAM22P
																							APOA1-AS				CEACAM16
																							LOC105369332				BLOC1S3
																							LOC105369340				BHMG1
																							MIR194-2HG				IGFL3
																							LOC105369423				ZNF808
																							LOC105369431				ZNF888
																							LOC105369438				ZNF761
																							LOC105369443				TMEM238
																							LOC105369473				ONECUT3
																							LOC105369486				LOC390877
																							LOC105369507				OR7G2
																							LOC105369509				OR7G3
																							LOC105369532				OR7A10
																							STT3A-AS1				NUDT19
																							LOC105376599				ZNF793
																							LOC105376633				ACP7
																							LOC105376671				PINLYP
																							LINC01616				ZNF818P
																							SNORA88				SPRED3
																							PCF11-AS1				MEX3D
																							KCNK4-TEX40				ZNF321P
																											LINC01002
																											PRSS57
																											VMAC
																											LINC00664
																											LOC400684
																											LOC400685
																											LGALS17A
																											LOC400706
																											SIGLEC16
																											LOC400710
																											ZNF880
																											ZNF833P
																											IGLON5
																											HAPLN4
																											CTXN1
																											CACTIN-AS1
																											MIRLET7E
																											MIR125A
																											MIR150
																											MIR181C
																											MIR199A1
																											MIR23A
																											MIR24-2
																											MIR27A
																											MIR7-3
																											MIR99B
																											PLIN5
																											CLEC4GP1
																											ZNF506
																											GOLGA2P9
																											ZNF724
																											PSG8
																											TARM1
																											MIR330
																											MIR371A
																											MIR372
																											MIR373
																											IGFL4
																											FLJ25758
																											DPRX
																											ASPDH
																											MIR181D
																											MIR512-1
																											MIR512-2
																											MIR498
																											MIR520E
																											MIR515-1
																											MIR519E
																											MIR520F
																											MIR515-2
																											MIR519C
																											MIR520A
																											MIR526B
																											MIR519B
																											MIR525
																											MIR523
																											MIR518F
																											MIR520B
																											MIR518B
																											MIR526A1
																											MIR520C
																											MIR518C
																											MIR524
																											MIR517A
																											MIR519D
																											MIR521-2
																											MIR520D
																											MIR517B
																											MIR520G
																											MIR516B2
																											MIR526A2
																											MIR518E
																											MIR518A1
																											MIR518D
																											MIR516B1
																											MIR518A2
																											MIR517C
																											MIR520H
																											MIR521-1
																											MIR522
																											MIR519A1
																											MIR527
																											MIR516A1
																											MIR516A2
																											MIR519A2
																											KLKP1
																											LOC641367
																											TMEM91
																											CCER2
																											SCGB1B2P
																											LINC01529
																											SDHAF1
																											LOC644189
																											LOC644554
																											LINGO3
																											ARRDC5
																											FAM138A
																											LOC645553
																											C19orf67
																											FAM90A27P
																											SBK2
																											UCA1
																											PSG10P
																											LGALS7B
																											PHLDB3
																											MBD3L4
																											MBD3L3
																											SEC1P
																											FAM138C
																											ZNF826P
																											HNRNPA1P10
																											SNORD23
																											SNORD88A
																											SNORD88B
																											SNORD88C
																											SNORD105
																											PPAN-P2RY11
																											MIR637
																											MIR638
																											MIR639
																											MIR640
																											MIR641
																											MIR642A
																											MIR643
																											OVOL3
																											LOC728485
																											LOC728752
																											PLIN4
																											CCDC61
																											ZNF878
																											CEACAM18
																											SHISA7
																											LOC729966
																											LINC01530
																											BORCS8
																											ZNF726
																											MIR769
																											SIGLEC14
																											HAVCR1P1
																											SNORD105B
																											ZGLP1
																											MIR935
																											SNAR-G1
																											SNAR-F
																											SNAR-A1
																											SNAR-A12
																											LINC01233
																											LOC100128568
																											C19orf71
																											LOC100128573
																											HPN-AS1
																											LINC01531
																											LOC100129083
																											ZNF730
																											ZNF737
																											LOC100129935
																											SCGB2B3P
																											TMEM221
																											SBK3
																											DPP9-AS1
																											BSPH1
																											PET100
																											KIR2DS2
																											IPO5P1
																											LOC100134317
																											SNAR-A3
																											SNAR-A5
																											SNAR-A7
																											SNAR-A11
																											SNAR-A4
																											SNAR-A6
																											SNAR-A8
																											SNAR-A10
																											SNAR-C2
																											SNAR-C4
																											SNAR-E
																											SNAR-B1
																											SNAR-C1
																											SNAR-C3
																											SNAR-D
																											SNAR-G2
																											SRRM5
																											ERICH4
																											SNAR-A14
																											ERVV-2
																											MEF2B
																											EML2-AS1
																											ZNF729
																											LOC100288123
																											LOC100289333
																											LOC100289650
																											MIR1470
																											MIR1270
																											MIR1283-2
																											MIR1909
																											MIR1181
																											MIR1238
																											MIR1268A
																											MIR1323
																											MIR1283-1
																											MIR1302-2
																											MIR1227
																											LOC100379224
																											LOC100420587
																											MIR1302-9
																											MIR3191
																											MIR3188
																											MIR1302-10
																											MIR3187
																											MIR3190
																											MIR320E
																											MIR1302-11
																											MIR4322
																											MIR3189
																											MIR4324
																											MIR4323
																											MIR4321
																											MIR642B
																											MIR3940
																											PCAT19
																											LOC100505585
																											LOC100505622
																											NAPA-AS1
																											LOC100505715
																											CARD8-AS1
																											LINC01532
																											PPP5D1
																											PTOV1-AS1
																											DACT3-AS1
																											TMEM147-AS1
																											LINC00665
																											GFY
																											LOC100507373
																											ZNF571-AS1
																											THEG5
																											RAB11B-AS1
																											TGFBR3L
																											ZNF559-ZNF177
																											ZNF816-ZNF321P
																											MIA-RAB4B
																											RAB4B-EGLN2
																											ZNF625-ZNF20
																											APOC4-APOC2
																											MIR4530
																											MIR4752
																											MIR371B
																											MIR4749
																											MIR4750
																											MIR4747
																											MIR4531
																											MIR4746
																											MIR4748
																											MIR4745
																											MIR4751
																											LOC100631378
																											LINC00904
																											MIR5695
																											MIR4999
																											MIR5196
																											MIR5684
																											MIR5088
																											MIR5589
																											UPK1A-AS1
																											NUCB1-AS1
																											LIPE-AS1
																											LOC100996349
																											LOC100996351
																											LINC01533
																											LOC101059948
																											IFNL4
																											ZNF350-AS1
																											LOC101927151
																											LOC101927411
																											LOC101927572
																											ZNF529-AS1
																											LINC01534
																											LINC01535
																											ZNF793-AS1
																											LINC01480
																											LOC101928063
																											LOC101928238
																											LOC101928295
																											PTOV1-AS2
																											LOC101928464
																											LOC101928517
																											ZNF649-AS1
																											LOC101928602
																											LOC101928804
																											LOC101928844
																											LOC101928845
																											LOC101929124
																											LOC101929144
																											LOC101929164
																											LOC101930071
																											RNU6-7
																											SPACA6P-AS
																											MIR6088
																											MIR6790
																											MIR6791
																											MIR6792
																											MIR6795
																											MIR6796
																											MIR6797
																											MIR6799
																											MIR6800
																											MIR6802
																											MIR6804
																											MIR6805
																											MIR6885
																											MIR6886
																											MIR7850
																											MIR7974
																											MIR8074
																											MIR8077
																											MIR8085
																											MIR6719
																											MIR6794
																											MIR6887
																											MIR8061
																											MIR1199
																											MIR6515
																											MIR6789
																											MIR6793
																											MIR6798
																											MIR6803
																											MIR7108
																											MIR7975
																											MIR6801
																											ZNF30-AS1
																											LOC102723617
																											ZNF528-AS1
																											LOC102724279
																											LOC102724360
																											LOC102724908
																											LOC102724958
																											LOC102725254
																											RNU6-2
																											LENG8-AS1
																											LINC01224
																											BISPR
																											LOC105372273
																											LOC105372280
																											LOC105372288
																											LOC105372383
																											LOC105372397
																											LOC105372419
																											LOC105372440
																											LOC105372441
																											LOC105372444
																											LOC105447645
																											PLA2G4C-AS1
																											GLTSCR2-AS1
																											SNORD135
																											SNORA104
