# Supplementary material for: Identification and Verification of m7G Modification Patterns and Characterization of Tumor Microenvironment Infiltration via Multi-Omics Analysis in Clear Cell Renal Cell Carcinoma
Source: Front Immunol. 2022 May 3;13:874792. doi: 10.3389/fimmu.2022.874792 (PMC9113293; doi:10.3389/fimmu.2022.874792)
Supplement: Supplementary Table 4 — List of discovered 138 kinds of small-molecule drugs that could be used as potential drugs for the treatment of ccRCC. [file DataSheet_4.xlsx]

## Sheet: Table S4
x
A.443654	0.0259697
A.770041	1.04311e-26
ABT.263	8.48043e-17
ABT.888	1.59868e-20
AG.014699	0.256241
AICAR	1.45889e-08
AKT.inhibitor.VIII	1.11711e-12
AMG.706	1.10707e-08
AP.24534	1.37806e-12
AS601245	6.19105e-10
ATRA	6.17733e-36
AUY922	4.32139e-15
Axitinib	9.1499e-27
AZ628	5.78828e-11
AZD.0530	2.71744e-12
AZD.2281	3.17707e-05
AZD6244	7.06576e-20
AZD6482	5.92711e-14
AZD7762	0.0627824
AZD8055	8.31908e-11
BAY.61.3606	4.98644e-39
Bexarotene	3.38398e-07
BI.2536	0.00108084
BIBW2992	0.00182581
Bicalutamide	9.11652e-16
BI.D1870	3.89152e-09
BIRB.0796	1.53237e-30
Bleomycin	5.16448e-30
BMS.509744	7.3401e-11
BMS.536924	4.56651e-21
BMS.708163	7.97022e-11
BMS.754807	2.21643e-14
Bortezomib	1.47153e-15
Bosutinib	5.07651e-08
Bryostatin.1	5.05627e-23
BX.795	0.0336097
Camptothecin	2.07249e-05
CCT007093	7.61353e-11
CCT018159	6.59576e-08
CEP.701	0.00313791
CGP.082996	1.62835e-07
CGP.60474	3.03785e-08
CHIR.99021	5.0613e-20
CI.1040	2.5654e-10
Cisplatin	4.9084e-07
CMK	0.00181538
Cyclopamine	1.67476e-13
Cytarabine	0.0527907
Dasatinib	1.2084e-19
DMOG	5.16468e-06
Docetaxel	0.997377
Doxorubicin	7.78328e-18
EHT.1864	1.77578e-11
Elesclomol	2.63256e-06
Embelin	6.85674e-41
Epothilone.B	3.5507e-24
Erlotinib	1.05907e-15
Etoposide	7.56367e-23
FH535	5.80125e-14
FTI.277	0.00119226
GDC.0449	2.97036e-07
GDC0941	0.00425928
Gefitinib	1.27391e-15
Gemcitabine	1.25889e-19
GNF.2	5.70401e-39
GSK269962A	1.16302e-14
GSK.650394	4.67477e-29
GW.441756	8.17503e-05
GW843682X	0.00250396
Imatinib	4.14099e-15
IPA.3	1.42884e-39
JNJ.26854165	1.40551e-15
JNK.9L	3.34443e-29
JNK.Inhibitor.VIII	1.1762e-18
JW.7.52.1	1.53412e-12
KIN001.135	6.62815e-17
KU.55933	1.29504e-18
Lapatinib	6.57269e-43
Lenalidomide	9.11118e-24
LFM.A13	6.83363e-10
Metformin	7.93818e-22
Methotrexate	2.32589e-13
MG.132	1.00933e-30
Midostaurin	4.16714e-17
Mitomycin.C	2.59758e-05
MK.2206	3.77802e-12
MS.275	0.000227241
Nilotinib	1.50986e-31
NSC.87877	3.74328e-06
NU.7441	3.67591e-11
Nutlin.3a	3.28036e-15
NVP.BEZ235	3.53791e-11
NVP.TAE684	0.497866
Obatoclax.Mesylate	2.86314e-08
OSI.906	6.37387e-18
PAC.1	1.19821e-44
Paclitaxel	1.45791e-06
Parthenolide	2.30452e-16
Pazopanib	2.27516e-10
PD.0325901	1.99272e-10
PD.0332991	1.71832e-14
PD.173074	5.57646e-22
PF.02341066	0.428728
PF.4708671	1.05346e-27
PF.562271	3.65551e-12
PHA.665752	3.20519e-30
PLX4720	1.84692e-08
Pyrimethamine	4.5898e-24
QS11	6.12429e-35
Rapamycin	0.0235657
RDEA119	4.4381e-15
RO.3306	6.71804e-13
Roscovitine	1.34363e-18
Salubrinal	9.74453e-27
SB.216763	4.35448e-05
SB590885	3.19252e-05
Shikonin	1.184e-31
SL.0101.1	4.66095e-22
Sorafenib	6.97676e-20
S.Trityl.L.cysteine	0.000150711
Sunitinib	1.6943e-06
Temsirolimus	2.811e-13
Thapsigargin	1.03913e-05
Tipifarnib	0.516629
TW.37	0.00839769
Vinblastine	1.01202e-07
Vinorelbine	6.37421e-39
Vorinostat	4.08764e-19
VX.680	5.20506e-07
VX.702	8.57102e-23
WH.4.023	2.17831e-16
WO2009093972	1.75597e-17
WZ.1.84	2.85849e-20
X17.AAG	0.0040803
X681640	2.89235e-11
XMD8.85	0.0237413
Z.LLNle.CHO	1.43243e-18
ZM.447439	0.042694
