# Supplementary material for: Identification and Verification of m7G Modification Patterns and Characterization of Tumor Microenvironment Infiltration via Multi-Omics Analysis in Clear Cell Renal Cell Carcinoma
Source: Front Immunol. 2022 May 3;13:874792. doi: 10.3389/fimmu.2022.874792 (PMC9113293; doi:10.3389/fimmu.2022.874792)
Supplement: Supplementary Table 5 — List of subtype-specific upregulated genes. [file DataSheet_5.xlsx]

## Sheet: marker_M7G
probe	class	dirct
KRT13	MGCS1	up
TMEM14E	MGCS1	up
AC016549.1	MGCS1	up
TAS2R30	MGCS1	up
POU5F2	MGCS1	up
IFNK	MGCS1	up
AC069063.2	MGCS1	up
TAS2R13	MGCS1	up
AC013286.1	MGCS1	up
AC022819.2	MGCS1	up
HIST1H4C	MGCS1	up
LIN28B	MGCS1	up
HIST1H4F	MGCS1	up
GPR22	MGCS1	up
IFNE	MGCS1	up
PRB4	MGCS1	up
MAB21L2	MGCS1	up
LCN15	MGCS1	up
C10orf113	MGCS1	up
BRINP3	MGCS1	up
SFRP5	MGCS1	up
OR2D2	MGCS1	up
PDIA2	MGCS1	up
AC026449.1	MGCS1	up
OR10A5	MGCS1	up
TAS2R46	MGCS1	up
GPR52	MGCS1	up
DDI1	MGCS1	up
U51561.1	MGCS1	up
UBQLN3	MGCS1	up
AMELX	MGCS1	up
CLDN6	MGCS1	up
MAGEC3	MGCS1	up
C6orf10	MGCS1	up
APOBEC4	MGCS1	up
PRSS48	MGCS1	up
SULT1C3	MGCS1	up
HIST1H3I	MGCS1	up
PRB1	MGCS1	up
AC018902.1	MGCS1	up
HIST1H1B	MGCS1	up
TSPYL6	MGCS1	up
PBOV1	MGCS1	up
AC005042.1	MGCS1	up
CACNG6	MGCS1	up
TMPRSS11D	MGCS1	up
SPINK6	MGCS1	up
AL138751.1	MGCS1	up
PSAPL1	MGCS1	up
UGT1A5	MGCS1	up
TLX2	MGCS1	up
HIST1H4L	MGCS1	up
CSMD3	MGCS1	up
AC069063.1	MGCS1	up
TAS2R50	MGCS1	up
OR2D3	MGCS1	up
OR10A4	MGCS1	up
OR6A2	MGCS1	up
TAS2R41	MGCS1	up
AC105009.1	MGCS1	up
TAS2R3	MGCS1	up
SLC1A6	MGCS1	up
HIST1H1E	MGCS1	up
OR5V1	MGCS1	up
HIST2H2AB	MGCS1	up
HIST1H2BI	MGCS1	up
FAM83A	MGCS1	up
AL365202.1	MGCS1	up
AC092881.1	MGCS1	up
CCK	MGCS1	up
SLCO1B3	MGCS1	up
TCEB3B	MGCS1	up
MAGEB2	MGCS1	up
OR12D3	MGCS1	up
AC100821.2	MGCS1	up
USP17L7	MGCS1	up
HIST1H1D	MGCS1	up
FEZF2	MGCS1	up
MROH9	MGCS1	up
HMGA2	MGCS1	up
OR51B6	MGCS1	up
LRRC18	MGCS1	up
OR14J1	MGCS1	up
HIST1H4D	MGCS1	up
OR1L6	MGCS1	up
AL139333.1	MGCS1	up
UGT1A4	MGCS1	up
FP325331.1	MGCS1	up
OR52H1	MGCS1	up
UGT3A2	MGCS1	up
GJE1	MGCS1	up
ODF3	MGCS1	up
C9orf131	MGCS1	up
ADAM20	MGCS1	up
HAND2	MGCS1	up
HIST1H3F	MGCS1	up
C12orf40	MGCS1	up
OR52D1	MGCS1	up
AL596220.1	MGCS1	up
TAS2R43	MGCS1	up
KLK1	MGCS2	up
PAGE2	MGCS2	up
SFTPB	MGCS2	up
PAGE5	MGCS2	up
PSG5	MGCS2	up
MOG	MGCS2	up
C11orf53	MGCS2	up
GPRC6A	MGCS2	up
RHCG	MGCS2	up
PIP	MGCS2	up
FOXI1	MGCS2	up
MAGEB1	MGCS2	up
TRIM50	MGCS2	up
MAGEA11	MGCS2	up
NKX6-1	MGCS2	up
PAEP	MGCS2	up
LCN1	MGCS2	up
TRIM72	MGCS2	up
ATP6V1G3	MGCS2	up
LHX3	MGCS2	up
SBSN	MGCS2	up
SIX3	MGCS2	up
PAGE4	MGCS2	up
HP	MGCS2	up
LRRTM1	MGCS2	up
RHBG	MGCS2	up
DMRT2	MGCS2	up
ATP6V0D2	MGCS2	up
BSND	MGCS2	up
PSG9	MGCS2	up
PVALB	MGCS2	up
TMPRSS11E	MGCS2	up
MTRNR2L6	MGCS2	up
MUCL1	MGCS2	up
CIDEC	MGCS2	up
HEPACAM2	MGCS2	up
EPYC	MGCS2	up
TTR	MGCS2	up
PLA2G4F	MGCS2	up
SLC4A1	MGCS2	up
FBN3	MGCS2	up
APOA4	MGCS2	up
CEL	MGCS2	up
CCKAR	MGCS2	up
CLNK	MGCS2	up
KCNU1	MGCS2	up
KRTAP5-8	MGCS2	up
CLCNKB	MGCS2	up
PSG4	MGCS2	up
MAGEA6	MGCS2	up
KERA	MGCS2	up
DNTT	MGCS2	up
LCE1C	MGCS2	up
PAK7	MGCS2	up
FXYD4	MGCS2	up
GSTA3	MGCS2	up
ADAM2	MGCS2	up
ERP27	MGCS2	up
GRP	MGCS2	up
CFTR	MGCS2	up
CALCA	MGCS2	up
SLC26A7	MGCS2	up
ASB5	MGCS2	up
INPP5J	MGCS2	up
FOXB1	MGCS2	up
MAGEA3	MGCS2	up
HBQ1	MGCS2	up
HHATL	MGCS2	up
MAGEC1	MGCS2	up
PAGE2B	MGCS2	up
CHRM1	MGCS2	up
ROS1	MGCS2	up
REG1B	MGCS2	up
IL1R2	MGCS2	up
SNTG1	MGCS2	up
CDH18	MGCS2	up
DPP10	MGCS2	up
CRYBA2	MGCS2	up
KLK15	MGCS2	up
C19orf80	MGCS2	up
ATP6V1B1	MGCS2	up
KLK3	MGCS2	up
CLDN8	MGCS2	up
CLCNKA	MGCS2	up
RAX	MGCS2	up
SP9	MGCS2	up
PTGDS	MGCS2	up
TMEM213	MGCS2	up
ATP6V0A4	MGCS2	up
PSCA	MGCS2	up
THRSP	MGCS2	up
LRRC52	MGCS2	up
LCNL1	MGCS2	up
OBP2A	MGCS2	up
RLBP1	MGCS2	up
CTNNA2	MGCS2	up
FEZF1	MGCS2	up
HCN2	MGCS2	up
STAP1	MGCS2	up
BARX1	MGCS2	up
PASD1	MGCS3	up
PRSS38	MGCS3	up
SPOCK3	MGCS3	up
EPHA5	MGCS3	up
SLC12A3	MGCS3	up
BAAT	MGCS3	up
SALL3	MGCS3	up
KCNE5	MGCS3	up
RORB	MGCS3	up
ANTXRL	MGCS3	up
AMER3	MGCS3	up
OLFM4	MGCS3	up
GRIA2	MGCS3	up
KRT20	MGCS3	up
PNLIP	MGCS3	up
H2BFM	MGCS3	up
LGI3	MGCS3	up
SPACA1	MGCS3	up
PMEL	MGCS3	up
SLC6A15	MGCS3	up
AMER2	MGCS3	up
MUC15	MGCS3	up
ASTN1	MGCS3	up
GABRA2	MGCS3	up
BRINP2	MGCS3	up
MTNR1B	MGCS3	up
VTCN1	MGCS3	up
DBX2	MGCS3	up
LUZP2	MGCS3	up
VTN	MGCS3	up
PAX9	MGCS3	up
VSTM2B	MGCS3	up
NPHS2	MGCS3	up
SST	MGCS3	up
GJB6	MGCS3	up
SOHLH1	MGCS3	up
WFDC5	MGCS3	up
HBG1	MGCS3	up
UBE2U	MGCS3	up
CALB1	MGCS3	up
ERVV-2	MGCS3	up
UTS2R	MGCS3	up
TFAP2B	MGCS3	up
LCE1E	MGCS3	up
AK5	MGCS3	up
RIMBP2	MGCS3	up
ZCCHC16	MGCS3	up
PLK5	MGCS3	up
CD1A	MGCS3	up
SLC12A1	MGCS3	up
LMX1B	MGCS3	up
KIF1A	MGCS3	up
TDGF1	MGCS3	up
CLSTN2	MGCS3	up
TRPV5	MGCS3	up
CLCA1	MGCS3	up
SIGLECL1	MGCS3	up
TCEAL6	MGCS3	up
DEFA3	MGCS3	up
LIN28A	MGCS3	up
MS4A10	MGCS3	up
KRT23	MGCS3	up
SFTPC	MGCS3	up
TM4SF4	MGCS3	up
ARHGAP36	MGCS3	up
SCEL	MGCS3	up
DAB1	MGCS3	up
NOX5	MGCS3	up
TMEM207	MGCS3	up
HTR1E	MGCS3	up
ECEL1	MGCS3	up
SOST	MGCS3	up
CYP17A1	MGCS3	up
CLDN16	MGCS3	up
TAGLN3	MGCS3	up
TCEAL2	MGCS3	up
ANKRD30B	MGCS3	up
IRX1	MGCS3	up
SOSTDC1	MGCS3	up
PCDH8	MGCS3	up
RTL1	MGCS3	up
NKX2-3	MGCS3	up
OR4C6	MGCS3	up
HMX2	MGCS3	up
HRG	MGCS3	up
RNF17	MGCS3	up
RALYL	MGCS3	up
DEFA4	MGCS3	up
SFRP1	MGCS3	up
HTR1D	MGCS3	up
BMP3	MGCS3	up
ATP12A	MGCS3	up
SLC30A8	MGCS3	up
MS4A3	MGCS3	up
APELA	MGCS3	up
VSTM2A	MGCS3	up
AHSG	MGCS3	up
CHRM4	MGCS3	up
CD207	MGCS3	up
NPHS1	MGCS3	up
